# Supplementary material for: Transformation of the Phosphorus Atom in Hexacyclic Polyaromates and Its Impact on Physicochemical Properties
Source: J Org Chem. 2026 May 13;91(20):6884–94. doi: 10.1021/acs.joc.6c00184 (PMC13200189; doi:10.1021/acs.joc.6c00184)
Supplement: Supplementary file 1 [file jo6c00184_si_001.zip]

Archive with 1,560 entries (1,401 files):
- phenanthrene_FID/
- phenanthrene_FID/1/
- phenanthrene_FID/1/1_H/
- phenanthrene_FID/1/1_H/acqu
- phenanthrene_FID/1/1_H/acqus
- phenanthrene_FID/1/1_H/audita.txt
- phenanthrene_FID/1/1_H/fid
- phenanthrene_FID/1/1_H/format.temp
- phenanthrene_FID/1/1_H/fq1list
- phenanthrene_FID/1/1_H/pdata/
- phenanthrene_FID/1/1_H/pdata/1/
- phenanthrene_FID/1/1_H/pdata/1/1i
- phenanthrene_FID/1/1_H/pdata/1/1r
- phenanthrene_FID/1/1_H/pdata/1/auditp.txt
- phenanthrene_FID/1/1_H/pdata/1/intrng
- phenanthrene_FID/1/1_H/pdata/1/outd
- phenanthrene_FID/1/1_H/pdata/1/parm.txt
- phenanthrene_FID/1/1_H/pdata/1/peaklist.xml
- phenanthrene_FID/1/1_H/pdata/1/peakrng
- phenanthrene_FID/1/1_H/pdata/1/peaks
- phenanthrene_FID/1/1_H/pdata/1/proc
- phenanthrene_FID/1/1_H/pdata/1/procs
- phenanthrene_FID/1/1_H/pdata/1/thumb.png
- phenanthrene_FID/1/1_H/pdata/1/title
- phenanthrene_FID/1/1_H/precom.output
- phenanthrene_FID/1/1_H/prosol_History
- phenanthrene_FID/1/1_H/pulseprogram
- phenanthrene_FID/1/1_H/scon2
- phenanthrene_FID/1/1_H/shimvalues
- phenanthrene_FID/1/1_H/specpar
- phenanthrene_FID/1/1_H/stanprogram26159
- phenanthrene_FID/1/1_H/uxnmr.info
- phenanthrene_FID/1/1_H/uxnmr.par
- phenanthrene_FID/1/1_H/vtc_pid_settings
- phenanthrene_FID/1/31_P/
- phenanthrene_FID/1/31_P/acqu
- phenanthrene_FID/1/31_P/acqus
- phenanthrene_FID/1/31_P/audita.txt
- phenanthrene_FID/1/31_P/cpdprg2
- phenanthrene_FID/1/31_P/fid
- phenanthrene_FID/1/31_P/format.temp
- phenanthrene_FID/1/31_P/fq1list
- phenanthrene_FID/1/31_P/pdata/
- phenanthrene_FID/1/31_P/pdata/1/
- phenanthrene_FID/1/31_P/pdata/1/1i
- phenanthrene_FID/1/31_P/pdata/1/1r
- phenanthrene_FID/1/31_P/pdata/1/auditp.txt
- phenanthrene_FID/1/31_P/pdata/1/intrng
- phenanthrene_FID/1/31_P/pdata/1/outd
- phenanthrene_FID/1/31_P/pdata/1/parm.txt
- phenanthrene_FID/1/31_P/pdata/1/peaklist.xml
- phenanthrene_FID/1/31_P/pdata/1/peakrng
- phenanthrene_FID/1/31_P/pdata/1/peaks
- phenanthrene_FID/1/31_P/pdata/1/proc
- phenanthrene_FID/1/31_P/pdata/1/procs
- phenanthrene_FID/1/31_P/pdata/1/thumb.png
- phenanthrene_FID/1/31_P/pdata/1/title
- phenanthrene_FID/1/31_P/precom.output
- phenanthrene_FID/1/31_P/prosol_History
- phenanthrene_FID/1/31_P/pulseprogram
- phenanthrene_FID/1/31_P/scon2
- phenanthrene_FID/1/31_P/shimvalues
- phenanthrene_FID/1/31_P/specpar
- phenanthrene_FID/1/31_P/stanprogram26159
- phenanthrene_FID/1/31_P/uxnmr.info
- phenanthrene_FID/1/31_P/uxnmr.par
- phenanthrene_FID/1/31_P/vtc_pid_settings
- phenanthrene_FID/1-(bromomethyl)naphthalene/
- phenanthrene_FID/1-(bromomethyl)naphthalene/1_H/
- phenanthrene_FID/1-(bromomethyl)naphthalene/1_H/acqu
- phenanthrene_FID/1-(bromomethyl)naphthalene/1_H/acqus
- phenanthrene_FID/1-(bromomethyl)naphthalene/1_H/audita.txt
- phenanthrene_FID/1-(bromomethyl)naphthalene/1_H/fid
- phenanthrene_FID/1-(bromomethyl)naphthalene/1_H/format.temp
- phenanthrene_FID/1-(bromomethyl)naphthalene/1_H/fq1list
- phenanthrene_FID/1-(bromomethyl)naphthalene/1_H/pdata/
- phenanthrene_FID/1-(bromomethyl)naphthalene/1_H/pdata/1/
- phenanthrene_FID/1-(bromomethyl)naphthalene/1_H/pdata/1/1i
- phenanthrene_FID/1-(bromomethyl)naphthalene/1_H/pdata/1/1r
- phenanthrene_FID/1-(bromomethyl)naphthalene/1_H/pdata/1/auditp.txt
- phenanthrene_FID/1-(bromomethyl)naphthalene/1_H/pdata/1/intrng
- phenanthrene_FID/1-(bromomethyl)naphthalene/1_H/pdata/1/outd
- phenanthrene_FID/1-(bromomethyl)naphthalene/1_H/pdata/1/parm.txt
- phenanthrene_FID/1-(bromomethyl)naphthalene/1_H/pdata/1/peaklist.xml
- phenanthrene_FID/1-(bromomethyl)naphthalene/1_H/pdata/1/peakrng
- phenanthrene_FID/1-(bromomethyl)naphthalene/1_H/pdata/1/peaks
- phenanthrene_FID/1-(bromomethyl)naphthalene/1_H/pdata/1/proc
- phenanthrene_FID/1-(bromomethyl)naphthalene/1_H/pdata/1/procs
- phenanthrene_FID/1-(bromomethyl)naphthalene/1_H/pdata/1/thumb.png
- phenanthrene_FID/1-(bromomethyl)naphthalene/1_H/pdata/1/title
- phenanthrene_FID/1-(bromomethyl)naphthalene/1_H/precom.output
- phenanthrene_FID/1-(bromomethyl)naphthalene/1_H/prosol_History
- phenanthrene_FID/1-(bromomethyl)naphthalene/1_H/pulseprogram
- phenanthrene_FID/1-(bromomethyl)naphthalene/1_H/scon2
- phenanthrene_FID/1-(bromomethyl)naphthalene/1_H/shimvalues
- phenanthrene_FID/1-(bromomethyl)naphthalene/1_H/specpar
- phenanthrene_FID/1-(bromomethyl)naphthalene/1_H/stanprogram6109
- phenanthrene_FID/1-(bromomethyl)naphthalene/1_H/uxnmr.info
- phenanthrene_FID/1-(bromomethyl)naphthalene/1_H/uxnmr.par
- phenanthrene_FID/1-(bromomethyl)naphthalene/1_H/vtc_pid_settings
- phenanthrene_FID/12/
- phenanthrene_FID/13/
- phenanthrene_FID/13/13_C/
- phenanthrene_FID/13/13_C/acqu
- phenanthrene_FID/13/13_C/acqus
- phenanthrene_FID/13/13_C/audita.txt
- phenanthrene_FID/13/13_C/cpdprg2
- phenanthrene_FID/13/13_C/fid
- phenanthrene_FID/13/13_C/format.temp
- phenanthrene_FID/13/13_C/fq1list
- phenanthrene_FID/13/13_C/pdata/
- phenanthrene_FID/13/13_C/pdata/1/
- phenanthrene_FID/13/13_C/pdata/1/1i
- phenanthrene_FID/13/13_C/pdata/1/1r
- phenanthrene_FID/13/13_C/pdata/1/auditp.txt
- phenanthrene_FID/13/13_C/pdata/1/intrng
- phenanthrene_FID/13/13_C/pdata/1/outd
- phenanthrene_FID/13/13_C/pdata/1/parm.txt
- phenanthrene_FID/13/13_C/pdata/1/peaklist.xml
- phenanthrene_FID/13/13_C/pdata/1/peakrng
- phenanthrene_FID/13/13_C/pdata/1/peaks
- phenanthrene_FID/13/13_C/pdata/1/proc
- phenanthrene_FID/13/13_C/pdata/1/procs
- phenanthrene_FID/13/13_C/pdata/1/thumb.png
- phenanthrene_FID/13/13_C/pdata/1/title
- phenanthrene_FID/13/13_C/precom.output
- phenanthrene_FID/13/13_C/prosol_History
- phenanthrene_FID/13/13_C/pulseprogram
- phenanthrene_FID/13/13_C/scon2
- phenanthrene_FID/13/13_C/shimvalues
- phenanthrene_FID/13/13_C/specpar
- phenanthrene_FID/13/13_C/stanprogram24083
- phenanthrene_FID/13/13_C/uxnmr.info
- phenanthrene_FID/13/13_C/uxnmr.par
- phenanthrene_FID/13/13_C/vtc_pid_settings
- phenanthrene_FID/13/1_H/
- phenanthrene_FID/13/1_H/acqu
- phenanthrene_FID/13/1_H/acqus
- phenanthrene_FID/13/1_H/audita.txt
- phenanthrene_FID/13/1_H/fid
- phenanthrene_FID/13/1_H/format.temp
- phenanthrene_FID/13/1_H/fq1list
- phenanthrene_FID/13/1_H/pdata/
- phenanthrene_FID/13/1_H/pdata/1/
- phenanthrene_FID/13/1_H/pdata/1/1i
- phenanthrene_FID/13/1_H/pdata/1/1r
- phenanthrene_FID/13/1_H/pdata/1/auditp.txt
- phenanthrene_FID/13/1_H/pdata/1/intrng
- phenanthrene_FID/13/1_H/pdata/1/outd
- phenanthrene_FID/13/1_H/pdata/1/parm.txt
- phenanthrene_FID/13/1_H/pdata/1/peaklist.xml
- phenanthrene_FID/13/1_H/pdata/1/peakrng
- phenanthrene_FID/13/1_H/pdata/1/peaks
- phenanthrene_FID/13/1_H/pdata/1/proc
- phenanthrene_FID/13/1_H/pdata/1/procs
- phenanthrene_FID/13/1_H/pdata/1/thumb.png
- phenanthrene_FID/13/1_H/pdata/1/title
- phenanthrene_FID/13/1_H/precom.output
- phenanthrene_FID/13/1_H/prosol_History
- phenanthrene_FID/13/1_H/pulseprogram
- phenanthrene_FID/13/1_H/scon2
- phenanthrene_FID/13/1_H/shimvalues
- phenanthrene_FID/13/1_H/specpar
- phenanthrene_FID/13/1_H/stanprogram24083
- phenanthrene_FID/13/1_H/uxnmr.info
- phenanthrene_FID/13/1_H/uxnmr.par
- phenanthrene_FID/13/1_H/vtc_pid_settings
- phenanthrene_FID/2/
- phenanthrene_FID/2/1_H/
- phenanthrene_FID/2/1_H/acqu
- phenanthrene_FID/2/1_H/acqus
- phenanthrene_FID/2/1_H/audita.txt
- phenanthrene_FID/2/1_H/fid
- phenanthrene_FID/2/1_H/format.temp
- phenanthrene_FID/2/1_H/fq1list
- phenanthrene_FID/2/1_H/pdata/
- phenanthrene_FID/2/1_H/pdata/1/
- phenanthrene_FID/2/1_H/pdata/1/1i
- phenanthrene_FID/2/1_H/pdata/1/1r
- phenanthrene_FID/2/1_H/pdata/1/auditp.txt
- phenanthrene_FID/2/1_H/pdata/1/intrng
- phenanthrene_FID/2/1_H/pdata/1/outd
- phenanthrene_FID/2/1_H/pdata/1/parm.txt
- phenanthrene_FID/2/1_H/pdata/1/peaklist.xml
- phenanthrene_FID/2/1_H/pdata/1/peakrng
- phenanthrene_FID/2/1_H/pdata/1/peaks
- phenanthrene_FID/2/1_H/pdata/1/proc
- phenanthrene_FID/2/1_H/pdata/1/procs
- phenanthrene_FID/2/1_H/pdata/1/thumb.png
- phenanthrene_FID/2/1_H/pdata/1/title
- phenanthrene_FID/2/1_H/precom.output
- phenanthrene_FID/2/1_H/prosol_History
- phenanthrene_FID/2/1_H/pulseprogram
- phenanthrene_FID/2/1_H/scon2
- phenanthrene_FID/2/1_H/shimvalues
- phenanthrene_FID/2/1_H/specpar
- phenanthrene_FID/2/1_H/stanprogram14964
- phenanthrene_FID/2/1_H/uxnmr.info
- phenanthrene_FID/2/1_H/uxnmr.par
- phenanthrene_FID/2/1_H/vtc_pid_settings
- phenanthrene_FID/2/31_P/
- phenanthrene_FID/2/31_P/acqu
- phenanthrene_FID/2/31_P/acqus
- phenanthrene_FID/2/31_P/audita.txt
- phenanthrene_FID/2/31_P/cpdprg2
- phenanthrene_FID/2/31_P/fid
- phenanthrene_FID/2/31_P/format.temp
- phenanthrene_FID/2/31_P/fq1list
- phenanthrene_FID/2/31_P/pdata/
- phenanthrene_FID/2/31_P/pdata/1/
- phenanthrene_FID/2/31_P/pdata/1/1i
- phenanthrene_FID/2/31_P/pdata/1/1r
- phenanthrene_FID/2/31_P/pdata/1/auditp.txt
- phenanthrene_FID/2/31_P/pdata/1/intrng
- phenanthrene_FID/2/31_P/pdata/1/outd
- phenanthrene_FID/2/31_P/pdata/1/parm.txt
- phenanthrene_FID/2/31_P/pdata/1/peaklist.xml
- phenanthrene_FID/2/31_P/pdata/1/peakrng
- phenanthrene_FID/2/31_P/pdata/1/peaks
- phenanthrene_FID/2/31_P/pdata/1/proc
- phenanthrene_FID/2/31_P/pdata/1/procs
- phenanthrene_FID/2/31_P/pdata/1/thumb.png
- phenanthrene_FID/2/31_P/pdata/1/title
- phenanthrene_FID/2/31_P/precom.output
- phenanthrene_FID/2/31_P/prosol_History
- phenanthrene_FID/2/31_P/pulseprogram
- phenanthrene_FID/2/31_P/scon2
- phenanthrene_FID/2/31_P/shimvalues
- phenanthrene_FID/2/31_P/specpar
- phenanthrene_FID/2/31_P/stanprogram14964
- phenanthrene_FID/2/31_P/uxnmr.info
- phenanthrene_FID/2/31_P/uxnmr.par
- phenanthrene_FID/2/31_P/vtc_pid_settings
- phenanthrene_FID/3/
- phenanthrene_FID/3/13_C/
- phenanthrene_FID/3/13_C/acqu
- phenanthrene_FID/3/13_C/acqus
- phenanthrene_FID/3/13_C/audita.txt
- phenanthrene_FID/3/13_C/cpdprg2
- phenanthrene_FID/3/13_C/fid
- phenanthrene_FID/3/13_C/format.temp
- phenanthrene_FID/3/13_C/fq1list
- phenanthrene_FID/3/13_C/pdata/
- phenanthrene_FID/3/13_C/pdata/1/
- phenanthrene_FID/3/13_C/pdata/1/1i
- phenanthrene_FID/3/13_C/pdata/1/1r
- phenanthrene_FID/3/13_C/pdata/1/auditp.txt
- phenanthrene_FID/3/13_C/pdata/1/intrng
- phenanthrene_FID/3/13_C/pdata/1/outd
- phenanthrene_FID/3/13_C/pdata/1/parm.txt
- phenanthrene_FID/3/13_C/pdata/1/peaklist.xml
- phenanthrene_FID/3/13_C/pdata/1/peakrng
- phenanthrene_FID/3/13_C/pdata/1/peaks
- phenanthrene_FID/3/13_C/pdata/1/proc
- phenanthrene_FID/3/13_C/pdata/1/procs
- phenanthrene_FID/3/13_C/pdata/1/thumb.png
- phenanthrene_FID/3/13_C/pdata/1/title
- phenanthrene_FID/3/13_C/precom.output
- phenanthrene_FID/3/13_C/prosol_History
- phenanthrene_FID/3/13_C/pulseprogram
- phenanthrene_FID/3/13_C/scon2
- phenanthrene_FID/3/13_C/shimvalues
- phenanthrene_FID/3/13_C/specpar
- phenanthrene_FID/3/13_C/stanprogram32164
- phenanthrene_FID/3/13_C/uxnmr.info
- phenanthrene_FID/3/13_C/uxnmr.par
- phenanthrene_FID/3/13_C/vtc_pid_settings
- phenanthrene_FID/3/1_H/
- phenanthrene_FID/3/1_H/acqu
- phenanthrene_FID/3/1_H/acqus
- phenanthrene_FID/3/1_H/audita.txt
- phenanthrene_FID/3/1_H/fid
- phenanthrene_FID/3/1_H/format.temp
- phenanthrene_FID/3/1_H/fq1list
- phenanthrene_FID/3/1_H/pdata/
- phenanthrene_FID/3/1_H/pdata/1/
- phenanthrene_FID/3/1_H/pdata/1/1i
- phenanthrene_FID/3/1_H/pdata/1/1r
- phenanthrene_FID/3/1_H/pdata/1/auditp.txt
- phenanthrene_FID/3/1_H/pdata/1/intrng
- phenanthrene_FID/3/1_H/pdata/1/outd
- phenanthrene_FID/3/1_H/pdata/1/parm.txt
- phenanthrene_FID/3/1_H/pdata/1/peaklist.xml
- phenanthrene_FID/3/1_H/pdata/1/peakrng
- phenanthrene_FID/3/1_H/pdata/1/peaks
- phenanthrene_FID/3/1_H/pdata/1/proc
- phenanthrene_FID/3/1_H/pdata/1/procs
- phenanthrene_FID/3/1_H/pdata/1/title
- phenanthrene_FID/3/1_H/precom.output
- phenanthrene_FID/3/1_H/prosol_History
- phenanthrene_FID/3/1_H/pulseprogram
- phenanthrene_FID/3/1_H/scon2
- phenanthrene_FID/3/1_H/shimvalues
- phenanthrene_FID/3/1_H/specpar
- phenanthrene_FID/3/1_H/stanprogram32164
- phenanthrene_FID/3/1_H/uxnmr.info
- phenanthrene_FID/3/1_H/uxnmr.par
- phenanthrene_FID/3/1_H/vtc_pid_settings
- phenanthrene_FID/3/31_P/
- phenanthrene_FID/3/31_P/acqu
[truncated: 1,260 more entries]
