# Supplementary material for: Transformation of the Phosphorus Atom in Hexacyclic Polyaromates and Its Impact on Physicochemical Properties
Source: J Org Chem. 2026 May 13;91(20):6884–94. doi: 10.1021/acs.joc.6c00184 (PMC13200189; doi:10.1021/acs.joc.6c00184)
Supplement: Supplementary file 1 [file jo6c00184_si_001.zip › phenanthrene_FID/1/1_H/pdata/1/auditp.txt]

##TITLE= Audit trail, TopSpin 3.5 pl 7
##JCAMPDX= 5.01
##ORIGIN= Bruker BioSpin GmbH
##OWNER= gamos
$$ /opt/topspin3.5pl7/data/gamos/data/smolova/nmr/EM368/1/pdata/1/auditp.txt
##AUDIT TRAIL=  $$ (NUMBER, WHEN, WHO, WHERE, PROCESS, VERSION, WHAT)
(   1,<2025-02-04 13:20:51.650 +0100>,<gamos>,<CZC5400LYD>,<go4>,<TopSpin 3.5.7>,
      <created by zg
	started at 2025-02-04 13:19:17.073 +0100,
	POWCHK enabled, PULCHK disabled,
       configuration hash MD5:
       A3 A1 17 D0 55 64 7A B1 3A CB 89 C8 1D 51 79 E2
       data hash MD5: 64K
       2A C2 D4 F0 62 6D 27 AD 29 73 42 2A 5B 93 C9 68>)
(   2,<2025-02-04 13:20:51.692 +0100>,<gamos>,<CZC5400LYD>,<audit>,<TopSpin 3.5.7>,
      <user comment:
       ICON-NMR User ID: smolova
       data hash MD5: 64K
       2A C2 D4 F0 62 6D 27 AD 29 73 42 2A 5B 93 C9 68>)
(   3,<2025-02-04 13:20:52.117 +0100>,<gamos>,<CZC5400LYD>,<proc1d>,<TopSpin 3.5.7>,
      <Start of raw data processing
       ef LB = 0.3 FT_mod = 6 PKNL = 1 SI = 64K 
       data hash MD5: 64K
       9A 2C B3 9F C1 6C B9 D3 E2 68 3F 2D AE 9F 9C CC>)
(   4,<2025-02-04 13:20:52.385 +0100>,<gamos>,<CZC5400LYD>,<proc1d>,<TopSpin 3.5.7>,
      <apk 
       data hash MD5: 64K
       50 DA E5 4D 2D 8B 48 DA E5 48 6E 05 C0 AC C1 FE>)
(   5,<2025-02-04 13:20:52.416 +0100>,<gamos>,<CZC5400LYD>,<proc1d>,<TopSpin 3.5.7>,
      <abs ABSG = 5 
       data hash MD5: 64K
       EE E5 4E 5C C6 0A B4 CE 23 B1 BB 17 98 B6 EE FB>)
##END=

$$ hash MD5
$$ DF 1F BD 8F 97 F5 5A F0 73 07 09 2D A8 C5 01 53
