# Supplementary material for: Transformation of the Phosphorus Atom in Hexacyclic Polyaromates and Its Impact on Physicochemical Properties
Source: J Org Chem. 2026 May 13;91(20):6884–94. doi: 10.1021/acs.joc.6c00184 (PMC13200189; doi:10.1021/acs.joc.6c00184)
Supplement: Supplementary file 1 [file jo6c00184_si_001.zip › phenanthrene_FID/1/1_H/pdata/1/intrng]

P 0
10.418111   10.063044
8.972786   8.660804
8.660498   8.298403
8.025839   6.782798
4.180297   3.919038
3.918733   3.268795
2.411989   2.041950
2.041644   1.840276
1.839971   0.555068
