# Supplementary material for: Transformation of the Phosphorus Atom in Hexacyclic Polyaromates and Its Impact on Physicochemical Properties
Source: J Org Chem. 2026 May 13;91(20):6884–94. doi: 10.1021/acs.joc.6c00184 (PMC13200189; doi:10.1021/acs.joc.6c00184)
Supplement: Supplementary file 1 [file jo6c00184_si_001.zip › phenanthrene_FID/1/1_H/pdata/1/parm.txt]

Current Data Parameters
NAME              EM368              
EXPNO                 1              
PROCNO                1              

F2 - Acquisition Parameters
Date_          20250204              
Time              13.20 h            
INSTRUM           spect              
PROBHD   Z116098_0449 (              
PULPROG            zg30              
TD                65536              
SOLVENT           CDCl3              
NS                   16              
DS                    2              
SWH            8012.820 Hz           
FIDRES         0.244532 Hz           
AQ            4.0894465 sec          
RG               203.67              
DW               62.400 usec         
DE                 6.50 usec         
TE                298.0 K            
D1           1.00000000 sec          
TD0                   1              
SFO1        400.1324708 MHz          
NUC1                 1H              
P1                 9.75 usec         
PLW1        16.00000000 W            

F2 - Processing parameters
SI                65536              
SF          400.1300400 MHz          
WDW                  EM              
SSB      0              
LB                 0.30 Hz           
GB       0              
PC                 1.00              
