# Supplementary material for: Transformation of the Phosphorus Atom in Hexacyclic Polyaromates and Its Impact on Physicochemical Properties
Source: J Org Chem. 2026 May 13;91(20):6884–94. doi: 10.1021/acs.joc.6c00184 (PMC13200189; doi:10.1021/acs.joc.6c00184)
Supplement: Supplementary file 1 [file jo6c00184_si_001.zip › phenanthrene_FID/1/1_H/pdata/1/peaklist.xml]

<?xml version="1.0" encoding="UTF-8"?>
<PeakList>
  <PeakList1D>
    <PeakList1DHeader creator="gamos" date="2025-02-04T13:20:52.424+01:00" expNo="1" name="EM368" owner="" procNo="1" source="/opt/topspin3.5pl7/data/gamos/data/smolova/nmr">
      <PeakPickDetails>F1=16.087879ppm, F2=-3.937662ppm, MI=0.00cm, MAXI=10000.00cm, PC=1.000
      </PeakPickDetails>
    </PeakList1DHeader>
    <Peak1D F1="12.887543" intensity="2.781832e-02" type="0"/>
    <Peak1D F1="10.460058" intensity="4.154422e-02" type="0"/>
    <Peak1D F1="10.374452" intensity="4.285905e-02" type="0"/>
    <Peak1D F1="10.329333" intensity="3.884750e-02" type="0"/>
    <Peak1D F1="10.273294" intensity="4.198639e+00" type="0"/>
    <Peak1D F1="10.266758" intensity="4.135414e+00" type="0"/>
    <Peak1D F1="10.219895" intensity="7.450433e-02" type="0"/>
    <Peak1D F1="10.192139" intensity="4.232400e+00" type="0"/>
    <Peak1D F1="10.185611" intensity="4.131524e+00" type="0"/>
    <Peak1D F1="10.140463" intensity="3.402465e-02" type="0"/>
    <Peak1D F1="10.134615" intensity="2.745118e-02" type="0"/>
    <Peak1D F1="9.993841" intensity="2.909185e-02" type="0"/>
    <Peak1D F1="9.957809" intensity="7.565341e-02" type="0"/>
    <Peak1D F1="9.276710" intensity="1.017331e-01" type="0"/>
    <Peak1D F1="9.269345" intensity="9.105999e-02" type="0"/>
    <Peak1D F1="9.192222" intensity="9.427687e-02" type="0"/>
    <Peak1D F1="9.184247" intensity="1.025249e-01" type="0"/>
    <Peak1D F1="8.995608" intensity="4.289052e-02" type="0"/>
    <Peak1D F1="8.974330" intensity="3.205408e-02" type="0"/>
    <Peak1D F1="8.889651" intensity="4.673393e-02" type="0"/>
    <Peak1D F1="8.867085" intensity="6.386118e-02" type="0"/>
    <Peak1D F1="8.823514" intensity="1.172591e-01" type="0"/>
    <Peak1D F1="8.802811" intensity="6.118711e+00" type="0"/>
    <Peak1D F1="8.781903" intensity="6.255139e+00" type="0"/>
    <Peak1D F1="8.719673" intensity="4.796858e-02" type="0"/>
    <Peak1D F1="8.714601" intensity="3.444751e-02" type="0"/>
    <Peak1D F1="8.623982" intensity="7.476657e-02" type="0"/>
    <Peak1D F1="8.618767" intensity="8.386565e-02" type="0"/>
    <Peak1D F1="8.603511" intensity="6.000713e-02" type="0"/>
    <Peak1D F1="8.584966" intensity="4.705612e-02" type="0"/>
    <Peak1D F1="8.544402" intensity="8.899396e-02" type="0"/>
    <Peak1D F1="8.526675" intensity="5.892488e+00" type="0"/>
    <Peak1D F1="8.520082" intensity="5.707821e+00" type="0"/>
    <Peak1D F1="8.510670" intensity="2.658714e-01" type="0"/>
    <Peak1D F1="8.431948" intensity="5.929237e+00" type="0"/>
    <Peak1D F1="8.425370" intensity="5.716049e+00" type="0"/>
    <Peak1D F1="8.345569" intensity="3.655395e-02" type="0"/>
    <Peak1D F1="8.337719" intensity="4.103215e-02" type="0"/>
    <Peak1D F1="8.329021" intensity="6.049291e-02" type="0"/>
    <Peak1D F1="8.312327" intensity="5.407160e-02" type="0"/>
    <Peak1D F1="8.307436" intensity="4.617811e-02" type="0"/>
    <Peak1D F1="8.234241" intensity="3.663046e-02" type="0"/>
    <Peak1D F1="8.228152" intensity="4.690579e-02" type="0"/>
    <Peak1D F1="8.064567" intensity="3.378556e-02" type="0"/>
    <Peak1D F1="8.051071" intensity="6.749544e-02" type="0"/>
    <Peak1D F1="8.035251" intensity="5.546141e-02" type="0"/>
    <Peak1D F1="8.030009" intensity="5.545322e-02" type="0"/>
    <Peak1D F1="7.998487" intensity="4.410758e-02" type="0"/>
    <Peak1D F1="7.969444" intensity="4.105949e-02" type="0"/>
    <Peak1D F1="7.917123" intensity="6.569716e-02" type="0"/>
    <Peak1D F1="7.894861" intensity="8.897451e-02" type="0"/>
    <Peak1D F1="7.873577" intensity="7.428172e-02" type="0"/>
    <Peak1D F1="7.864295" intensity="9.188358e-02" type="0"/>
    <Peak1D F1="7.824274" intensity="4.988234e+00" type="0"/>
    <Peak1D F1="7.821374" intensity="5.075797e+00" type="0"/>
    <Peak1D F1="7.804826" intensity="6.051884e+00" type="0"/>
    <Peak1D F1="7.801798" intensity="6.112580e+00" type="0"/>
    <Peak1D F1="7.759985" intensity="1.111902e-01" type="0"/>
    <Peak1D F1="7.743107" intensity="2.615957e-01" type="0"/>
    <Peak1D F1="7.718749" intensity="5.388813e+00" type="0"/>
    <Peak1D F1="7.695905" intensity="1.410774e+01" type="0"/>
    <Peak1D F1="7.678762" intensity="4.655432e+00" type="0"/>
    <Peak1D F1="7.675290" intensity="6.230689e+00" type="0"/>
    <Peak1D F1="7.671836" intensity="3.233253e+00" type="0"/>
    <Peak1D F1="7.657913" intensity="1.101378e+01" type="0"/>
    <Peak1D F1="7.636021" intensity="3.242492e+00" type="0"/>
    <Peak1D F1="7.633314" intensity="3.294207e+00" type="0"/>
    <Peak1D F1="7.617981" intensity="4.919186e+00" type="0"/>
    <Peak1D F1="7.615266" intensity="5.175045e+00" type="0"/>
    <Peak1D F1="7.598108" intensity="6.716804e+00" type="0"/>
    <Peak1D F1="7.580894" intensity="2.825563e+00" type="0"/>
    <Peak1D F1="7.578351" intensity="2.702037e+00" type="0"/>
    <Peak1D F1="7.549417" intensity="1.318718e-01" type="0"/>
    <Peak1D F1="7.542105" intensity="1.047745e-01" type="0"/>
    <Peak1D F1="7.510380" intensity="1.407239e-01" type="0"/>
    <Peak1D F1="7.486663" intensity="2.613267e-01" type="0"/>
    <Peak1D F1="7.466575" intensity="2.127670e+00" type="0"/>
    <Peak1D F1="7.461720" intensity="3.395193e+00" type="0"/>
    <Peak1D F1="7.458055" intensity="1.875728e+00" type="0"/>
    <Peak1D F1="7.446896" intensity="5.623717e+00" type="0"/>
    <Peak1D F1="7.443580" intensity="7.848053e+00" type="0"/>
    <Peak1D F1="7.438913" intensity="5.870514e+00" type="0"/>
    <Peak1D F1="7.432331" intensity="4.624165e+00" type="0"/>
    <Peak1D F1="7.427593" intensity="1.229084e+01" type="0"/>
    <Peak1D F1="7.425905" intensity="1.055488e+01" type="0"/>
    <Peak1D F1="7.418262" intensity="2.864562e+00" type="0"/>
    <Peak1D F1="7.413037" intensity="5.496587e+00" type="0"/>
    <Peak1D F1="7.409487" intensity="7.103381e+00" type="0"/>
    <Peak1D F1="7.396709" intensity="2.260506e+01" type="0"/>
    <Peak1D F1="7.391885" intensity="1.311142e+01" type="0"/>
    <Peak1D F1="7.381142" intensity="5.866829e+00" type="0"/>
    <Peak1D F1="7.376953" intensity="8.846388e+00" type="0"/>
    <Peak1D F1="7.372811" intensity="6.095108e+00" type="0"/>
    <Peak1D F1="7.367033" intensity="1.128138e+00" type="0"/>
    <Peak1D F1="7.356982" intensity="4.307364e-01" type="0"/>
    <Peak1D F1="7.351953" intensity="4.366833e-01" type="0"/>
    <Peak1D F1="7.346472" intensity="5.956229e-01" type="0"/>
    <Peak1D F1="7.340832" intensity="4.145030e-01" type="0"/>
    <Peak1D F1="7.331416" intensity="3.467464e-01" type="0"/>
    <Peak1D F1="7.320784" intensity="4.430091e-01" type="0"/>
    <Peak1D F1="7.314986" intensity="4.236111e-01" type="0"/>
    <Peak1D F1="7.309920" intensity="3.901766e-01" type="0"/>
    <Peak1D F1="7.301490" intensity="2.985377e-01" type="0"/>
    <Peak1D F1="7.297093" intensity="2.760110e-01" type="0"/>
    <Peak1D F1="7.290054" intensity="2.962448e-01" type="0"/>
    <Peak1D F1="7.260281" intensity="1.766731e-01" type="0"/>
    <Peak1D F1="7.232022" intensity="1.894270e-01" type="0"/>
    <Peak1D F1="7.201850" intensity="1.577108e+00" type="0"/>
    <Peak1D F1="7.197575" intensity="9.573534e-01" type="0"/>
    <Peak1D F1="7.184214" intensity="4.096193e+01" type="0"/>
    <Peak1D F1="7.170159" intensity="1.276142e+00" type="0"/>
    <Peak1D F1="7.164965" intensity="3.345437e+00" type="0"/>
    <Peak1D F1="7.111428" intensity="4.136477e+00" type="0"/>
    <Peak1D F1="7.104906" intensity="2.113984e+00" type="0"/>
    <Peak1D F1="7.093109" intensity="2.593187e+00" type="0"/>
    <Peak1D F1="7.085099" intensity="1.820486e+00" type="0"/>
    <Peak1D F1="7.066526" intensity="6.347639e-01" type="0"/>
    <Peak1D F1="7.053244" intensity="1.992804e-01" type="0"/>
    <Peak1D F1="7.030727" intensity="9.785494e-02" type="0"/>
    <Peak1D F1="7.009138" intensity="1.173003e-01" type="0"/>
    <Peak1D F1="7.005483" intensity="1.215534e-01" type="0"/>
    <Peak1D F1="6.991928" intensity="1.648841e-01" type="0"/>
    <Peak1D F1="6.988046" intensity="1.633889e-01" type="0"/>
    <Peak1D F1="6.983887" intensity="1.222633e-01" type="0"/>
    <Peak1D F1="6.971125" intensity="1.016124e-01" type="0"/>
    <Peak1D F1="6.945848" intensity="5.386408e-02" type="0"/>
    <Peak1D F1="6.920308" intensity="2.433042e-01" type="0"/>
    <Peak1D F1="6.906565" intensity="4.273319e-02" type="0"/>
    <Peak1D F1="6.897433" intensity="3.871183e-02" type="0"/>
    <Peak1D F1="6.830253" intensity="3.166084e-02" type="0"/>
    <Peak1D F1="6.778940" intensity="2.809626e-02" type="0"/>
    <Peak1D F1="6.504282" intensity="3.323090e-02" type="0"/>
    <Peak1D F1="6.471704" intensity="4.883342e-02" type="0"/>
    <Peak1D F1="6.412046" intensity="3.778062e-02" type="0"/>
    <Peak1D F1="6.393108" intensity="3.585040e-02" type="0"/>
    <Peak1D F1="6.227579" intensity="2.706856e-02" type="0"/>
    <Peak1D F1="5.319802" intensity="2.697380e-02" type="0"/>
    <Peak1D F1="5.301330" intensity="3.896818e-02" type="0"/>
    <Peak1D F1="5.271566" intensity="1.098535e-01" type="0"/>
    <Peak1D F1="5.224343" intensity="7.182886e-02" type="0"/>
    <Peak1D F1="4.891817" intensity="2.710064e-02" type="0"/>
    <Peak1D F1="4.842028" intensity="3.642131e-02" type="0"/>
    <Peak1D F1="4.731707" intensity="1.055039e-01" type="0"/>
    <Peak1D F1="4.522252" intensity="1.016033e-01" type="0"/>
    <Peak1D F1="4.173889" intensity="3.767276e-02" type="0"/>
    <Peak1D F1="4.169078" intensity="4.341558e-02" type="0"/>
    <Peak1D F1="4.157982" intensity="4.960371e-02" type="0"/>
    <Peak1D F1="4.143643" intensity="4.240520e-02" type="0"/>
    <Peak1D F1="4.132909" intensity="4.356256e-02" type="0"/>
    <Peak1D F1="4.076396" intensity="3.460460e-01" type="0"/>
    <Peak1D F1="4.058590" intensity="1.052293e+00" type="0"/>
    <Peak1D F1="4.040760" intensity="1.093976e+00" type="0"/>
    <Peak1D F1="4.022849" intensity="3.742568e-01" type="0"/>
    <Peak1D F1="4.009675" intensity="5.188813e-02" type="0"/>
    <Peak1D F1="3.993383" intensity="6.058345e-02" type="0"/>
    <Peak1D F1="3.976222" intensity="3.242842e-02" type="0"/>
    <Peak1D F1="3.957065" intensity="3.827578e-02" type="0"/>
    <Peak1D F1="3.837297" intensity="2.647658e-02" type="0"/>
    <Peak1D F1="3.759306" intensity="4.778025e-02" type="0"/>
    <Peak1D F1="3.741536" intensity="5.151967e-02" type="0"/>
    <Peak1D F1="3.735385" intensity="5.665339e-02" type="0"/>
    <Peak1D F1="3.690301" intensity="6.147101e-02" type="0"/>
    <Peak1D F1="3.673952" intensity="1.480765e-01" type="0"/>
    <Peak1D F1="3.658855" intensity="8.117146e-02" type="0"/>
    <Peak1D F1="3.640726" intensity="4.021929e-02" type="0"/>
    <Peak1D F1="3.625475" intensity="5.665935e-02" type="0"/>
    <Peak1D F1="3.599584" intensity="3.733768e-02" type="0"/>
    <Peak1D F1="3.595012" intensity="1.095189e-01" type="0"/>
    <Peak1D F1="3.573438" intensity="3.022671e-02" type="0"/>
    <Peak1D F1="3.540320" intensity="2.672585e-02" type="0"/>
    <Peak1D F1="3.491329" intensity="2.973482e-02" type="0"/>
    <Peak1D F1="3.432991" intensity="6.508466e-02" type="0"/>
    <Peak1D F1="3.417480" intensity="1.236828e+00" type="0"/>
    <Peak1D F1="3.397510" intensity="1.602669e-01" type="0"/>
    <Peak1D F1="3.379851" intensity="6.457036e-02" type="0"/>
    <Peak1D F1="3.362753" intensity="3.338587e-02" type="0"/>
    <Peak1D F1="3.290660" intensity="2.819705e-02" type="0"/>
    <Peak1D F1="2.438449" intensity="7.663575e-02" type="0"/>
    <Peak1D F1="2.283119" intensity="1.500000e+01" type="0"/>
    <Peak1D F1="2.195180" intensity="5.242105e-02" type="0"/>
    <Peak1D F1="2.162685" intensity="1.250812e-01" type="0"/>
    <Peak1D F1="2.143871" intensity="1.636235e-01" type="0"/>
    <Peak1D F1="2.124495" intensity="2.076886e-01" type="0"/>
    <Peak1D F1="2.097999" intensity="7.510688e-01" type="0"/>
    <Peak1D F1="2.051201" intensity="2.817495e-02" type="0"/>
    <Peak1D F1="2.034800" intensity="2.687487e-02" type="0"/>
    <Peak1D F1="1.985446" intensity="1.537145e-01" type="0"/>
    <Peak1D F1="1.972694" intensity="4.937041e+00" type="0"/>
    <Peak1D F1="1.946156" intensity="1.670854e-01" type="0"/>
    <Peak1D F1="1.930832" intensity="1.331359e-01" type="0"/>
    <Peak1D F1="1.838870" intensity="3.134428e-02" type="0"/>
    <Peak1D F1="1.809251" intensity="6.089402e-02" type="0"/>
    <Peak1D F1="1.795696" intensity="6.932662e-02" type="0"/>
    <Peak1D F1="1.779567" intensity="1.721573e-01" type="0"/>
    <Peak1D F1="1.770659" intensity="9.176397e-02" type="0"/>
    <Peak1D F1="1.763052" intensity="8.251640e-02" type="0"/>
    <Peak1D F1="1.730353" intensity="5.888845e-02" type="0"/>
    <Peak1D F1="1.684623" intensity="7.804535e-02" type="0"/>
    <Peak1D F1="1.652191" intensity="9.829327e-02" type="0"/>
    <Peak1D F1="1.635212" intensity="1.109675e-01" type="0"/>
    <Peak1D F1="1.599061" intensity="1.450897e-01" type="0"/>
    <Peak1D F1="1.505335" intensity="1.456400e+00" type="0"/>
    <Peak1D F1="1.430841" intensity="2.827413e-01" type="0"/>
    <Peak1D F1="1.418724" intensity="1.905058e-01" type="0"/>
    <Peak1D F1="1.383273" intensity="1.325966e-01" type="0"/>
    <Peak1D F1="1.354777" intensity="1.019833e+00" type="0"/>
    <Peak1D F1="1.318231" intensity="9.972711e-02" type="0"/>
    <Peak1D F1="1.300306" intensity="4.053397e-01" type="0"/>
    <Peak1D F1="1.280061" intensity="1.597885e-01" type="0"/>
    <Peak1D F1="1.262411" intensity="3.771635e-01" type="0"/>
    <Peak1D F1="1.238422" intensity="4.730957e-01" type="0"/>
    <Peak1D F1="1.213720" intensity="8.842476e-01" type="0"/>
    <Peak1D F1="1.204702" intensity="1.723693e+00" type="0"/>
    <Peak1D F1="1.186838" intensity="3.427595e+00" type="0"/>
    <Peak1D F1="1.169031" intensity="1.500287e+00" type="0"/>
    <Peak1D F1="1.154147" intensity="3.594105e-01" type="0"/>
    <Peak1D F1="1.145869" intensity="3.717859e-01" type="0"/>
    <Peak1D F1="1.136697" intensity="4.347175e-01" type="0"/>
    <Peak1D F1="1.130450" intensity="1.926050e-01" type="0"/>
    <Peak1D F1="1.119159" intensity="2.615274e-01" type="0"/>
    <Peak1D F1="1.080737" intensity="8.468900e-02" type="0"/>
    <Peak1D F1="1.037235" intensity="7.779096e-02" type="0"/>
    <Peak1D F1="1.003734" intensity="8.220750e-02" type="0"/>
    <Peak1D F1="0.993269" intensity="8.179348e-02" type="0"/>
    <Peak1D F1="0.967257" intensity="8.192405e-02" type="0"/>
    <Peak1D F1="0.952668" intensity="8.854805e-02" type="0"/>
    <Peak1D F1="0.929561" intensity="8.668448e-02" type="0"/>
    <Peak1D F1="0.898126" intensity="8.369005e-02" type="0"/>
    <Peak1D F1="0.881477" intensity="1.245066e-01" type="0"/>
    <Peak1D F1="0.863041" intensity="1.348482e-01" type="0"/>
    <Peak1D F1="0.843167" intensity="9.617943e-02" type="0"/>
    <Peak1D F1="0.820768" intensity="1.032833e+00" type="0"/>
    <Peak1D F1="0.809418" intensity="5.805087e-01" type="0"/>
    <Peak1D F1="0.804272" intensity="1.056312e+00" type="0"/>
    <Peak1D F1="0.791641" intensity="3.205129e-01" type="0"/>
    <Peak1D F1="0.782546" intensity="4.235002e-01" type="0"/>
    <Peak1D F1="0.758972" intensity="5.228790e-01" type="0"/>
    <Peak1D F1="0.742027" intensity="2.834333e-01" type="0"/>
    <Peak1D F1="0.733745" intensity="2.570797e-01" type="0"/>
    <Peak1D F1="0.687640" intensity="3.830730e-02" type="0"/>
    <Peak1D F1="0.665640" intensity="3.546347e-02" type="0"/>
    <Peak1D F1="0.632644" intensity="3.284070e-02" type="0"/>
    <Peak1D F1="0.611922" intensity="3.353698e-02" type="0"/>
    <Peak1D F1="0.529428" intensity="2.878721e-02" type="0"/>
    <Peak1D F1="0.131042" intensity="7.393652e-02" type="0"/>
    <Peak1D F1="-0.000149" intensity="3.665064e-01" type="0"/>
    <Peak1D F1="-2.557252" intensity="2.952416e-02" type="0"/>
  </PeakList1D>
</PeakList>
