# Supplementary material for: Transformation of the Phosphorus Atom in Hexacyclic Polyaromates and Its Impact on Physicochemical Properties
Source: J Org Chem. 2026 May 13;91(20):6884–94. doi: 10.1021/acs.joc.6c00184 (PMC13200189; doi:10.1021/acs.joc.6c00184)
Supplement: Supplementary file 1 [file jo6c00184_si_001.zip › phenanthrene_FID/1/1_H/pdata/1/peakrng]

P    #regions in PPM
# 2025-02-04 13:20:52 +0100  gamos@CZC5400LYD
# low field   high field   mi   maxi
  16.0878791809082  -3.93766179926886  0.000  10000.000  # for region 1
