# Supplementary material for: Transformation of the Phosphorus Atom in Hexacyclic Polyaromates and Its Impact on Physicochemical Properties
Source: J Org Chem. 2026 May 13;91(20):6884–94. doi: 10.1021/acs.joc.6c00184 (PMC13200189; doi:10.1021/acs.joc.6c00184)
Supplement: Supplementary file 1 [file jo6c00184_si_001.zip › phenanthrene_FID/1-(bromomethyl)naphthalene/1_H/pdata/1/peaklist.xml]

<?xml version="1.0" encoding="UTF-8"?>
<PeakList>
  <PeakList1D>
    <PeakList1DHeader creator="gamos" date="2024-10-07T09:36:44.086+02:00" expNo="1" name="EM263" owner="" procNo="1" source="/opt/topspin3.5pl7/data/gamos/data/smolova/nmr">
      <PeakPickDetails>F1=16.080750ppm, F2=-3.944791ppm, MI=0.00cm, MAXI=10000.00cm, PC=1.000
      </PeakPickDetails>
    </PeakList1DHeader>
    <Peak1D F1="15.737397" intensity="3.247920e-03" type="0"/>
    <Peak1D F1="8.938800" intensity="3.304890e-03" type="0"/>
    <Peak1D F1="8.919573" intensity="4.029344e-03" type="0"/>
    <Peak1D F1="8.373581" intensity="4.714234e-03" type="0"/>
    <Peak1D F1="8.345835" intensity="3.602818e-03" type="0"/>
    <Peak1D F1="8.325459" intensity="4.382493e-03" type="0"/>
    <Peak1D F1="8.293947" intensity="9.396109e-03" type="0"/>
    <Peak1D F1="8.273360" intensity="1.079192e-02" type="0"/>
    <Peak1D F1="8.249417" intensity="7.184142e-03" type="0"/>
    <Peak1D F1="8.234852" intensity="8.984123e-03" type="0"/>
    <Peak1D F1="8.194966" intensity="1.205801e-02" type="0"/>
    <Peak1D F1="8.170805" intensity="1.469439e-02" type="0"/>
    <Peak1D F1="8.150821" intensity="1.743625e-02" type="0"/>
    <Peak1D F1="8.099116" intensity="1.212020e+00" type="0"/>
    <Peak1D F1="8.078368" intensity="1.281993e+00" type="0"/>
    <Peak1D F1="8.041990" intensity="1.926385e-02" type="0"/>
    <Peak1D F1="8.031870" intensity="2.470552e-02" type="0"/>
    <Peak1D F1="8.013075" intensity="2.714846e-02" type="0"/>
    <Peak1D F1="7.981908" intensity="2.324907e-02" type="0"/>
    <Peak1D F1="7.960287" intensity="1.944832e-02" type="0"/>
    <Peak1D F1="7.938960" intensity="4.601634e-02" type="0"/>
    <Peak1D F1="7.925130" intensity="4.696753e-02" type="0"/>
    <Peak1D F1="7.914997" intensity="5.478941e-02" type="0"/>
    <Peak1D F1="7.907741" intensity="3.164548e-02" type="0"/>
    <Peak1D F1="7.898686" intensity="2.735443e-02" type="0"/>
    <Peak1D F1="7.891141" intensity="1.685353e-02" type="0"/>
    <Peak1D F1="7.876678" intensity="2.279202e-02" type="0"/>
    <Peak1D F1="7.827187" intensity="1.190696e+00" type="0"/>
    <Peak1D F1="7.806804" intensity="1.329851e+00" type="0"/>
    <Peak1D F1="7.783053" intensity="1.306099e+00" type="0"/>
    <Peak1D F1="7.762394" intensity="1.403987e+00" type="0"/>
    <Peak1D F1="7.743515" intensity="4.779750e-02" type="0"/>
    <Peak1D F1="7.718838" intensity="2.650783e-02" type="0"/>
    <Peak1D F1="7.687115" intensity="7.167041e-02" type="0"/>
    <Peak1D F1="7.666393" intensity="7.883278e-02" type="0"/>
    <Peak1D F1="7.640736" intensity="2.584974e-02" type="0"/>
    <Peak1D F1="7.624485" intensity="2.682155e-02" type="0"/>
    <Peak1D F1="7.605506" intensity="4.148519e-02" type="0"/>
    <Peak1D F1="7.571144" intensity="6.560785e-01" type="0"/>
    <Peak1D F1="7.567860" intensity="6.622388e-01" type="0"/>
    <Peak1D F1="7.553964" intensity="9.884261e-01" type="0"/>
    <Peak1D F1="7.550460" intensity="1.329343e+00" type="0"/>
    <Peak1D F1="7.546743" intensity="6.461038e-01" type="0"/>
    <Peak1D F1="7.532857" intensity="8.874485e-01" type="0"/>
    <Peak1D F1="7.529527" intensity="8.173155e-01" type="0"/>
    <Peak1D F1="7.519429" intensity="5.485327e-02" type="0"/>
    <Peak1D F1="7.486349" intensity="1.237098e+00" type="0"/>
    <Peak1D F1="7.484179" intensity="1.264593e+00" type="0"/>
    <Peak1D F1="7.478196" intensity="1.114733e+00" type="0"/>
    <Peak1D F1="7.475392" intensity="1.152359e+00" type="0"/>
    <Peak1D F1="7.468876" intensity="1.619351e+00" type="0"/>
    <Peak1D F1="7.466726" intensity="1.577689e+00" type="0"/>
    <Peak1D F1="7.460951" intensity="9.127158e-01" type="0"/>
    <Peak1D F1="7.458011" intensity="1.470220e+00" type="0"/>
    <Peak1D F1="7.455251" intensity="9.612173e-01" type="0"/>
    <Peak1D F1="7.440636" intensity="6.474155e-01" type="0"/>
    <Peak1D F1="7.437952" intensity="6.155638e-01" type="0"/>
    <Peak1D F1="7.427431" intensity="8.898129e-02" type="0"/>
    <Peak1D F1="7.419218" intensity="8.918210e-02" type="0"/>
    <Peak1D F1="7.411095" intensity="6.990255e-02" type="0"/>
    <Peak1D F1="7.403568" intensity="9.821145e-02" type="0"/>
    <Peak1D F1="7.398384" intensity="8.116613e-02" type="0"/>
    <Peak1D F1="7.383722" intensity="1.267925e-01" type="0"/>
    <Peak1D F1="7.379703" intensity="1.132099e-01" type="0"/>
    <Peak1D F1="7.371293" intensity="1.440517e-01" type="0"/>
    <Peak1D F1="7.364989" intensity="1.712822e-01" type="0"/>
    <Peak1D F1="7.356129" intensity="1.495516e+00" type="0"/>
    <Peak1D F1="7.338309" intensity="1.394891e+00" type="0"/>
    <Peak1D F1="7.335652" intensity="1.499057e+00" type="0"/>
    <Peak1D F1="7.326159" intensity="1.430479e-01" type="0"/>
    <Peak1D F1="7.317898" intensity="1.083214e+00" type="0"/>
    <Peak1D F1="7.290087" intensity="7.281560e-02" type="0"/>
    <Peak1D F1="7.286086" intensity="8.197683e-02" type="0"/>
    <Peak1D F1="7.268991" intensity="8.397512e-02" type="0"/>
    <Peak1D F1="7.251046" intensity="5.845337e-02" type="0"/>
    <Peak1D F1="7.236685" intensity="6.013073e-02" type="0"/>
    <Peak1D F1="7.200946" intensity="1.475927e+00" type="0"/>
    <Peak1D F1="7.196973" intensity="7.515469e-01" type="0"/>
    <Peak1D F1="7.182085" intensity="3.518355e+00" type="0"/>
    <Peak1D F1="7.177065" intensity="5.359455e+00" type="0"/>
    <Peak1D F1="7.169036" intensity="1.217914e+00" type="0"/>
    <Peak1D F1="7.164000" intensity="3.258167e+00" type="0"/>
    <Peak1D F1="7.110343" intensity="4.306357e+00" type="0"/>
    <Peak1D F1="7.104630" intensity="2.238558e+00" type="0"/>
    <Peak1D F1="7.091917" intensity="2.749822e+00" type="0"/>
    <Peak1D F1="7.090577" intensity="2.667652e+00" type="0"/>
    <Peak1D F1="7.084212" intensity="1.826253e+00" type="0"/>
    <Peak1D F1="7.066203" intensity="5.640858e-01" type="0"/>
    <Peak1D F1="7.029163" intensity="3.135249e-02" type="0"/>
    <Peak1D F1="7.006847" intensity="2.992432e-01" type="0"/>
    <Peak1D F1="6.990951" intensity="2.490742e-02" type="0"/>
    <Peak1D F1="6.982721" intensity="3.105582e-02" type="0"/>
    <Peak1D F1="6.957374" intensity="2.102719e-02" type="0"/>
    <Peak1D F1="6.939505" intensity="4.760786e-03" type="0"/>
    <Peak1D F1="6.913100" intensity="5.133321e-02" type="0"/>
    <Peak1D F1="6.896097" intensity="2.267127e-02" type="0"/>
    <Peak1D F1="6.865664" intensity="3.605357e-03" type="0"/>
    <Peak1D F1="6.847549" intensity="1.147006e-02" type="0"/>
    <Peak1D F1="6.828682" intensity="8.956134e-03" type="0"/>
    <Peak1D F1="6.083708" intensity="4.620153e-03" type="0"/>
    <Peak1D F1="6.068865" intensity="3.527954e-03" type="0"/>
    <Peak1D F1="6.050654" intensity="3.334616e-03" type="0"/>
    <Peak1D F1="6.019499" intensity="3.412116e-03" type="0"/>
    <Peak1D F1="5.980725" intensity="4.740523e-03" type="0"/>
    <Peak1D F1="5.871346" intensity="1.330063e-02" type="0"/>
    <Peak1D F1="5.848686" intensity="3.770862e-03" type="0"/>
    <Peak1D F1="5.840902" intensity="3.778240e-03" type="0"/>
    <Peak1D F1="5.834599" intensity="3.781093e-03" type="0"/>
    <Peak1D F1="5.792162" intensity="6.017459e-03" type="0"/>
    <Peak1D F1="5.782562" intensity="8.537696e-03" type="0"/>
    <Peak1D F1="5.761059" intensity="1.086991e-02" type="0"/>
    <Peak1D F1="5.739853" intensity="6.079658e-03" type="0"/>
    <Peak1D F1="5.723834" intensity="6.643523e-03" type="0"/>
    <Peak1D F1="5.700045" intensity="6.737247e-03" type="0"/>
    <Peak1D F1="5.686098" intensity="5.557885e-03" type="0"/>
    <Peak1D F1="5.673211" intensity="6.686998e-03" type="0"/>
    <Peak1D F1="5.630813" intensity="3.835231e-03" type="0"/>
    <Peak1D F1="5.613259" intensity="5.448659e-03" type="0"/>
    <Peak1D F1="5.594059" intensity="3.861507e-03" type="0"/>
    <Peak1D F1="5.352432" intensity="7.028311e-03" type="0"/>
    <Peak1D F1="5.217143" intensity="4.173586e-02" type="0"/>
    <Peak1D F1="5.088137" intensity="4.900656e-02" type="0"/>
    <Peak1D F1="4.988624" intensity="1.018372e-01" type="0"/>
    <Peak1D F1="4.930979" intensity="3.702871e-02" type="0"/>
    <Peak1D F1="4.899122" intensity="9.416439e+00" type="0"/>
    <Peak1D F1="4.865331" intensity="3.043242e-02" type="0"/>
    <Peak1D F1="4.854640" intensity="2.070920e-02" type="0"/>
    <Peak1D F1="4.841803" intensity="1.155231e-02" type="0"/>
    <Peak1D F1="4.834214" intensity="1.214465e-02" type="0"/>
    <Peak1D F1="4.819829" intensity="2.377375e-02" type="0"/>
    <Peak1D F1="4.801273" intensity="3.462554e-02" type="0"/>
    <Peak1D F1="4.780376" intensity="4.550838e-03" type="0"/>
    <Peak1D F1="4.768830" intensity="4.410233e-03" type="0"/>
    <Peak1D F1="4.762741" intensity="5.063639e-03" type="0"/>
    <Peak1D F1="4.705591" intensity="5.030657e-02" type="0"/>
    <Peak1D F1="4.687951" intensity="8.620363e-03" type="0"/>
    <Peak1D F1="4.649486" intensity="1.061045e-02" type="0"/>
    <Peak1D F1="4.631225" intensity="6.203685e-03" type="0"/>
    <Peak1D F1="4.614798" intensity="6.444650e-03" type="0"/>
    <Peak1D F1="4.596983" intensity="4.021012e-02" type="0"/>
    <Peak1D F1="4.587174" intensity="9.346542e-03" type="0"/>
    <Peak1D F1="4.572040" intensity="6.129510e-03" type="0"/>
    <Peak1D F1="4.552608" intensity="4.154470e-03" type="0"/>
    <Peak1D F1="4.512685" intensity="5.930332e-03" type="0"/>
    <Peak1D F1="4.425357" intensity="1.343285e-01" type="0"/>
    <Peak1D F1="4.337234" intensity="1.929080e-01" type="0"/>
    <Peak1D F1="4.164209" intensity="4.257579e-03" type="0"/>
    <Peak1D F1="4.154727" intensity="3.707043e-03" type="0"/>
    <Peak1D F1="4.074462" intensity="3.091866e-02" type="0"/>
    <Peak1D F1="4.056660" intensity="9.653474e-02" type="0"/>
    <Peak1D F1="4.038796" intensity="1.016445e-01" type="0"/>
    <Peak1D F1="4.020857" intensity="3.297530e-02" type="0"/>
    <Peak1D F1="4.008470" intensity="4.896303e-02" type="0"/>
    <Peak1D F1="3.991606" intensity="9.106218e-02" type="0"/>
    <Peak1D F1="3.974834" intensity="4.687161e-02" type="0"/>
    <Peak1D F1="3.962517" intensity="2.286496e-02" type="0"/>
    <Peak1D F1="3.916599" intensity="6.608549e-03" type="0"/>
    <Peak1D F1="3.899499" intensity="5.610885e-03" type="0"/>
    <Peak1D F1="3.889825" intensity="4.094599e-03" type="0"/>
    <Peak1D F1="3.868649" intensity="3.770017e-03" type="0"/>
    <Peak1D F1="3.813723" intensity="4.273816e-03" type="0"/>
    <Peak1D F1="3.789047" intensity="1.667340e-02" type="0"/>
    <Peak1D F1="3.782396" intensity="1.802531e-02" type="0"/>
    <Peak1D F1="3.772809" intensity="2.090491e-02" type="0"/>
    <Peak1D F1="3.769491" intensity="2.369213e-02" type="0"/>
    <Peak1D F1="3.763001" intensity="2.242415e-02" type="0"/>
    <Peak1D F1="3.752975" intensity="1.782941e-02" type="0"/>
    <Peak1D F1="3.746742" intensity="1.661304e-02" type="0"/>
    <Peak1D F1="3.720848" intensity="4.130010e-03" type="0"/>
    <Peak1D F1="3.710452" intensity="1.040664e-02" type="0"/>
    <Peak1D F1="3.689275" intensity="1.867430e-02" type="0"/>
    <Peak1D F1="3.673180" intensity="1.592917e-02" type="0"/>
    <Peak1D F1="3.591940" intensity="6.857778e-03" type="0"/>
    <Peak1D F1="3.581274" intensity="3.669511e-03" type="0"/>
    <Peak1D F1="3.431170" intensity="3.338249e-03" type="0"/>
    <Peak1D F1="3.414525" intensity="7.895933e-03" type="0"/>
    <Peak1D F1="3.407758" intensity="1.962879e-02" type="0"/>
    <Peak1D F1="3.396343" intensity="8.064972e-03" type="0"/>
    <Peak1D F1="3.378812" intensity="1.045634e-02" type="0"/>
    <Peak1D F1="3.364004" intensity="2.202339e-02" type="0"/>
    <Peak1D F1="3.344148" intensity="7.105431e-03" type="0"/>
    <Peak1D F1="3.328307" intensity="3.626239e-03" type="0"/>
    <Peak1D F1="3.026592" intensity="9.046714e-03" type="0"/>
    <Peak1D F1="2.794343" intensity="1.035417e-02" type="0"/>
    <Peak1D F1="2.695570" intensity="9.651411e-03" type="0"/>
    <Peak1D F1="2.626716" intensity="3.013283e-02" type="0"/>
    <Peak1D F1="2.616712" intensity="6.956964e-03" type="0"/>
    <Peak1D F1="2.588864" intensity="4.117202e-03" type="0"/>
    <Peak1D F1="2.569173" intensity="4.869185e-03" type="0"/>
    <Peak1D F1="2.532129" intensity="4.144139e-03" type="0"/>
    <Peak1D F1="2.438104" intensity="8.370865e-02" type="0"/>
    <Peak1D F1="2.415236" intensity="7.176882e-03" type="0"/>
    <Peak1D F1="2.394615" intensity="1.117556e-02" type="0"/>
    <Peak1D F1="2.379769" intensity="1.713300e-02" type="0"/>
    <Peak1D F1="2.324528" intensity="3.364801e-02" type="0"/>
    <Peak1D F1="2.282020" intensity="1.500000e+01" type="0"/>
    <Peak1D F1="2.254143" intensity="1.724337e-01" type="0"/>
    <Peak1D F1="2.243126" intensity="7.717396e-02" type="0"/>
    <Peak1D F1="2.227434" intensity="3.800616e-01" type="0"/>
    <Peak1D F1="2.213218" intensity="6.198983e-02" type="0"/>
    <Peak1D F1="2.198226" intensity="4.180823e-02" type="0"/>
    <Peak1D F1="2.181510" intensity="4.394994e-02" type="0"/>
    <Peak1D F1="2.168377" intensity="4.512706e-02" type="0"/>
    <Peak1D F1="2.122400" intensity="1.504331e-01" type="0"/>
    <Peak1D F1="2.092934" intensity="2.054142e-01" type="0"/>
    <Peak1D F1="2.068883" intensity="2.966724e-01" type="0"/>
    <Peak1D F1="1.970316" intensity="7.371832e-01" type="0"/>
    <Peak1D F1="1.958122" intensity="5.491815e-02" type="0"/>
    <Peak1D F1="1.952342" intensity="4.468650e-02" type="0"/>
    <Peak1D F1="1.942858" intensity="3.908641e-02" type="0"/>
    <Peak1D F1="1.929529" intensity="2.805704e-02" type="0"/>
    <Peak1D F1="1.922865" intensity="3.037346e-02" type="0"/>
    <Peak1D F1="1.910672" intensity="2.766747e-02" type="0"/>
    <Peak1D F1="1.904604" intensity="3.496850e-02" type="0"/>
    <Peak1D F1="1.888730" intensity="3.780610e-02" type="0"/>
    <Peak1D F1="1.871919" intensity="3.618551e-02" type="0"/>
    <Peak1D F1="1.855979" intensity="3.136465e-02" type="0"/>
    <Peak1D F1="1.845232" intensity="3.197068e-02" type="0"/>
    <Peak1D F1="1.830794" intensity="3.496205e-02" type="0"/>
    <Peak1D F1="1.823938" intensity="4.287413e-02" type="0"/>
    <Peak1D F1="1.813040" intensity="5.642273e-02" type="0"/>
    <Peak1D F1="1.807471" intensity="5.742787e-02" type="0"/>
    <Peak1D F1="1.802944" intensity="6.243455e-02" type="0"/>
    <Peak1D F1="1.791247" intensity="6.014075e-02" type="0"/>
    <Peak1D F1="1.775188" intensity="6.095275e-02" type="0"/>
    <Peak1D F1="1.767735" intensity="6.058992e-02" type="0"/>
    <Peak1D F1="1.764379" intensity="7.400306e-02" type="0"/>
    <Peak1D F1="1.755343" intensity="2.213625e-01" type="0"/>
    <Peak1D F1="1.743136" intensity="5.326396e-02" type="0"/>
    <Peak1D F1="1.734475" intensity="5.503940e-02" type="0"/>
    <Peak1D F1="1.726397" intensity="5.646529e-02" type="0"/>
    <Peak1D F1="1.723899" intensity="5.372328e-02" type="0"/>
    <Peak1D F1="1.714980" intensity="7.645943e-02" type="0"/>
    <Peak1D F1="1.703617" intensity="9.495780e-02" type="0"/>
    <Peak1D F1="1.698044" intensity="7.990834e-02" type="0"/>
    <Peak1D F1="1.686059" intensity="8.639422e-02" type="0"/>
    <Peak1D F1="1.680424" intensity="7.953674e-02" type="0"/>
    <Peak1D F1="1.673489" intensity="5.087997e-02" type="0"/>
    <Peak1D F1="1.654873" intensity="4.397162e-02" type="0"/>
    <Peak1D F1="1.635899" intensity="3.876973e-02" type="0"/>
    <Peak1D F1="1.624918" intensity="4.961906e-02" type="0"/>
    <Peak1D F1="1.604401" intensity="2.565213e-02" type="0"/>
    <Peak1D F1="1.571368" intensity="2.591380e-02" type="0"/>
    <Peak1D F1="1.553239" intensity="4.774181e-02" type="0"/>
    <Peak1D F1="1.546477" intensity="3.240924e-02" type="0"/>
    <Peak1D F1="1.535879" intensity="7.416572e-02" type="0"/>
    <Peak1D F1="1.515972" intensity="4.896489e-02" type="0"/>
    <Peak1D F1="1.499313" intensity="2.941142e-02" type="0"/>
    <Peak1D F1="1.478259" intensity="1.888058e-02" type="0"/>
    <Peak1D F1="1.452865" intensity="1.013733e-02" type="0"/>
    <Peak1D F1="1.430570" intensity="1.894701e-02" type="0"/>
    <Peak1D F1="1.419877" intensity="1.829593e-02" type="0"/>
    <Peak1D F1="1.392000" intensity="2.138092e-02" type="0"/>
    <Peak1D F1="1.379715" intensity="2.765986e-02" type="0"/>
    <Peak1D F1="1.364116" intensity="3.045996e-02" type="0"/>
    <Peak1D F1="1.355253" intensity="5.204539e-02" type="0"/>
    <Peak1D F1="1.336630" intensity="2.844502e-02" type="0"/>
    <Peak1D F1="1.317595" intensity="3.957532e-02" type="0"/>
    <Peak1D F1="1.298373" intensity="3.937642e-02" type="0"/>
    <Peak1D F1="1.280259" intensity="2.993427e-02" type="0"/>
    <Peak1D F1="1.262181" intensity="3.637491e-02" type="0"/>
    <Peak1D F1="1.245643" intensity="4.462967e-02" type="0"/>
    <Peak1D F1="1.234760" intensity="3.600405e-02" type="0"/>
    <Peak1D F1="1.211749" intensity="5.247995e-02" type="0"/>
    <Peak1D F1="1.202555" intensity="1.409482e-01" type="0"/>
    <Peak1D F1="1.184706" intensity="3.144989e-01" type="0"/>
    <Peak1D F1="1.166864" intensity="1.326776e-01" type="0"/>
    <Peak1D F1="1.152574" intensity="2.625757e-02" type="0"/>
    <Peak1D F1="1.145961" intensity="2.382425e-02" type="0"/>
    <Peak1D F1="1.135333" intensity="2.692249e-02" type="0"/>
    <Peak1D F1="1.117650" intensity="1.781130e-02" type="0"/>
    <Peak1D F1="1.081770" intensity="1.495324e-02" type="0"/>
    <Peak1D F1="1.062753" intensity="2.301463e-02" type="0"/>
    <Peak1D F1="1.044529" intensity="2.031849e-02" type="0"/>
    <Peak1D F1="1.024961" intensity="2.233021e-02" type="0"/>
    <Peak1D F1="1.021275" intensity="2.053308e-02" type="0"/>
    <Peak1D F1="1.013309" intensity="2.076506e-02" type="0"/>
    <Peak1D F1="1.008316" intensity="2.094359e-02" type="0"/>
    <Peak1D F1="1.003139" intensity="3.056583e-02" type="0"/>
    <Peak1D F1="0.995650" intensity="3.370512e-02" type="0"/>
    <Peak1D F1="0.985058" intensity="2.283706e-02" type="0"/>
    <Peak1D F1="0.977190" intensity="2.855967e-02" type="0"/>
    <Peak1D F1="0.966475" intensity="3.018967e-02" type="0"/>
    <Peak1D F1="0.956763" intensity="3.273083e-02" type="0"/>
    <Peak1D F1="0.951303" intensity="6.015799e-02" type="0"/>
    <Peak1D F1="0.934104" intensity="6.266130e-02" type="0"/>
    <Peak1D F1="0.927398" intensity="2.820675e-02" type="0"/>
    <Peak1D F1="0.921822" intensity="2.657669e-02" type="0"/>
    <Peak1D F1="0.914872" intensity="4.077272e-02" type="0"/>
    <Peak1D F1="0.912493" intensity="4.318310e-02" type="0"/>
    <Peak1D F1="0.905421" intensity="2.850285e-02" type="0"/>
    <Peak1D F1="0.894137" intensity="2.704224e-01" type="0"/>
    <Peak1D F1="0.877340" intensity="2.618191e-01" type="0"/>
    <Peak1D F1="0.862438" intensity="1.746381e-01" type="0"/>
    <Peak1D F1="0.855095" intensity="1.315087e-01" type="0"/>
    <Peak1D F1="0.843918" intensity="9.611963e-02" type="0"/>
    <Peak1D F1="0.838300" intensity="1.280840e-01" type="0"/>
    <Peak1D F1="0.827820" intensity="3.526668e-02" type="0"/>
    <Peak1D F1="0.822773" intensity="3.442036e-02" type="0"/>
    <Peak1D F1="0.809290" intensity="4.141649e-02" type="0"/>
    <Peak1D F1="0.761088" intensity="4.334288e-02" type="0"/>
    <Peak1D F1="0.726638" intensity="1.524443e-02" type="0"/>
    <Peak1D F1="0.685190" intensity="6.317267e-03" type="0"/>
    <Peak1D F1="0.657975" intensity="1.271756e-02" type="0"/>
    <Peak1D F1="0.641102" intensity="1.540645e-02" type="0"/>
    <Peak1D F1="0.627581" intensity="1.214733e-02" type="0"/>
    <Peak1D F1="0.594633" intensity="4.148998e-03" type="0"/>
    <Peak1D F1="0.567758" intensity="3.360456e-03" type="0"/>
    <Peak1D F1="-0.000151" intensity="2.810217e-02" type="0"/>
  </PeakList1D>
</PeakList>
