# Supplementary material for: Transformation of the Phosphorus Atom in Hexacyclic Polyaromates and Its Impact on Physicochemical Properties
Source: J Org Chem. 2026 May 13;91(20):6884–94. doi: 10.1021/acs.joc.6c00184 (PMC13200189; doi:10.1021/acs.joc.6c00184)
Supplement: Supplementary file 1 [file jo6c00184_si_001.zip › phenanthrene_FID/1-(bromomethyl)naphthalene/1_H/shimvalues]

# Mon Oct  7 09:36:43 2024
#$$PROBEIDENTIFIER=Z116098_0449
#$$PROBENAME=PA BBO 400S1 BBF-H-D-05 Z SP
#$$SHIMID=292722
#
# Active Shim Gradients
#
Z           		1352            
Z2          		775             
Z3          		1898            
Z4          		-57             
Z5          		-59             
Z6          		-1509           
Z7          		4532            
Z8          		10676           
X           		-2176           
XZ          		-1811           
XZ2         		3682            
XZ3         		1634            
XZ4         		62              
XZ5         		1894            
Y           		1055            
YZ          		1047            
YZ2         		-1386           
YZ3         		-288            
YZ4         		1402            
YZ5         		8024            
XY          		170             
XYZ         		-4759           
XYZ2        		496             
XYZ3        		554             
XYZ4        		-919            
XYZ5        		0               
(X2-Y2)     		446             
(X2-Y2)Z    		4679            
(X2-Y2)Z2   		-1317           
(X2-Y2)Z3   		-1126           
(X2-Y2)Z4   		-312            
(X2-Y2)Z5   		0               
X3          		-10467          
X3Z         		-2228           
Y3          		-971            
Y3Z         		-3391           
#
# Lock Parameter
#
FIELD		3266.537
LOCKPHASE		203.900 
LOCKPOWER		-30.000 
LOCKGAIN		121.059 
LOCKDC		-65.900 
LOCKSHIFT		7.240   
LOOPGAIN		-12.000 
LOOPTIME		0.400   
LOOPFILTER		100.000 
#
IEEE64_VERSION_CODE 1
#
# Shim currents 
#
SHIM_SETTING [1 ]  1369.57565077   
SHIM_SETTING [2 ]  -3991.64500781  
SHIM_SETTING [3 ]  -728.43431901   
SHIM_SETTING [4 ]  12187.30375452  
SHIM_SETTING [5 ]  -5710.42756045  
SHIM_SETTING [6 ]  -4790.71060596  
SHIM_SETTING [7 ]  14088.16252803  
SHIM_SETTING [8 ]  3348.74908121   
SHIM_SETTING [9 ]  1847.89601457   
SHIM_SETTING [10]  -1174.23712922  
SHIM_SETTING [11]  0.00000000      
SHIM_SETTING [12]  2419.81600000   
SHIM_SETTING [13]  -4361.47500000  
SHIM_SETTING [14]  -3996.01700000  
SHIM_SETTING [15]  2078.31923394   
SHIM_SETTING [16]  1430.08023394   
SHIM_SETTING [17]  -6694.22900000  
SHIM_SETTING [18]  -2536.70500000  
SHIM_SETTING [19]  627.07082147    
SHIM_SETTING [20]  -4829.12617854  
SHIM_SETTING [21]  2674.25600000   
SHIM_SETTING [22]  -5020.68100000  
SHIM_SETTING [23]  5733.16300000   
SHIM_SETTING [24]  -2288.14200000  
SHIM_SETTING [25]  211.76100000    
SHIM_SETTING [26]  372.67900000    
SHIM_SETTING [27]  -6156.91500000  
SHIM_SETTING [28]  3991.80576606   
SHIM_SETTING [29]  -1233.39000000  
SHIM_SETTING [30]  -214.65400000   
SHIM_SETTING [31]  3129.85900000   
SHIM_SETTING [32]  -3152.76623395  
SHIM_SETTING [33]  -4170.18500000  
SHIM_SETTING [34]  4528.64300000   
SHIM_SETTING [35]  -2979.06600000  
SHIM_SETTING [36]  4430.65900000   
SHIM_SETTING [37]  -6006.64982148  
SHIM_SETTING [38]  10005.90017853  
SHIM_SETTING [39]  -2033.90400000  
SHIM_SETTING [40]  0.00000000      
