# Supplementary material for: Transformation of the Phosphorus Atom in Hexacyclic Polyaromates and Its Impact on Physicochemical Properties
Source: J Org Chem. 2026 May 13;91(20):6884–94. doi: 10.1021/acs.joc.6c00184 (PMC13200189; doi:10.1021/acs.joc.6c00184)
Supplement: Supplementary file 1 [file jo6c00184_si_001.zip › phenanthrene_FID/13/13_C/pdata/1/auditp.txt]

##TITLE= Audit trail, TopSpin 3.5 pl 7
##JCAMPDX= 5.01
##ORIGIN= Bruker BioSpin GmbH
##OWNER= gamos
$$ /opt/topspin3.5pl7/data/gamos/data/smolova/nmr/EM494-char/13/pdata/1/auditp.txt
##AUDIT TRAIL=  $$ (NUMBER, WHEN, WHO, WHERE, PROCESS, VERSION, WHAT)
(   1,<2025-08-22 13:48:01.777 +0200>,<gamos>,<i400>,<go4>,<TopSpin 3.5.7>,
      <created by zg
	started at 2025-08-22 12:52:21.566 +0200,
	POWCHK enabled, PULCHK disabled,
       configuration hash MD5:
       A3 A1 17 D0 55 64 7A B1 3A CB 89 C8 1D 51 79 E2
       data hash MD5: 64K
       9A 14 03 8D C1 32 7A 95 2E 28 CD F3 BC 1A FA FB>)
(   2,<2025-08-22 13:48:01.798 +0200>,<gamos>,<i400>,<audit>,<TopSpin 3.5.7>,
      <user comment:
       ICON-NMR User ID: smolova
       data hash MD5: 64K
       9A 14 03 8D C1 32 7A 95 2E 28 CD F3 BC 1A FA FB>)
(   3,<2025-08-22 13:48:05.391 +0200>,<gamos>,<i400>,<proc1d>,<TopSpin 3.5.7>,
      <Start of raw data processing
       ef LB = 1 FT_mod = 6 PKNL = 1 SI = 32K 
       data hash MD5: 32K
       CA 1F 45 BB EC BF EC F3 83 06 2E 71 B9 E1 DC B7>)
(   4,<2025-08-22 13:48:05.642 +0200>,<gamos>,<i400>,<proc1d>,<TopSpin 3.5.7>,
      <apk 
       data hash MD5: 32K
       64 29 24 FD 4C 14 32 7B 5F 7F 3A 65 B3 0C D2 D7>)
(   5,<2025-08-22 13:48:05.669 +0200>,<gamos>,<i400>,<proc1d>,<TopSpin 3.5.7>,
      <abs ABSG = 5 
       data hash MD5: 32K
       E7 A3 E9 D1 B1 DA 4F 5E 09 47 E6 FF 7D 25 B2 7D>)
##END=

$$ hash MD5
$$ FA 66 53 3B 9E 08 DB BB 4E D9 26 89 45 2D B3 FA
