# Supplementary material for: Transformation of the Phosphorus Atom in Hexacyclic Polyaromates and Its Impact on Physicochemical Properties
Source: J Org Chem. 2026 May 13;91(20):6884–94. doi: 10.1021/acs.joc.6c00184 (PMC13200189; doi:10.1021/acs.joc.6c00184)
Supplement: Supplementary file 1 [file jo6c00184_si_001.zip › phenanthrene_FID/13/13_C/pdata/1/intrng]

P 0
146.540229   145.825684
145.650693   144.921565
137.637579   137.083442
134.312757   133.663833
132.220160   131.469158
130.710865   130.105689
129.886951   129.223445
129.216153   128.443278
128.435987   127.400625
123.003985   122.464430
122.457139   122.077993
77.994928   76.405430
