# Supplementary material for: Transformation of the Phosphorus Atom in Hexacyclic Polyaromates and Its Impact on Physicochemical Properties
Source: J Org Chem. 2026 May 13;91(20):6884–94. doi: 10.1021/acs.joc.6c00184 (PMC13200189; doi:10.1021/acs.joc.6c00184)
Supplement: Supplementary file 1 [file jo6c00184_si_001.zip › phenanthrene_FID/13/13_C/pdata/1/outd]

##TITLE= Parameter file, TopSpin 3.5 pl 7
##JCAMPDX= 5.0
##DATATYPE= Parameter Values
##NPOINTS= 1	$$ modification sequence number
##ORIGIN= Bruker BioSpin GmbH
##OWNER= gamos
$$ 2025-08-22 12:47:09.264 +0200  gamos@i400
$$ /opt/topspin3.5pl7/prog/curdir/changer/inmrchanger/Aug22-2025-1246-smolova/1/1.122/data/nmr/EM494-char/13/pdata/1/outd
$$ process /opt/topspin3.5pl7/prog/mod/xwish3
##$CURPLOT= <>
##$CURPRIN= <$>
##$DFORMAT= <normdp>
##$LAYOUT= <+/1D_X.xwp>
##$LFORMAT= <normlp>
##$PFORMAT= <normpl>
##END=
