# Supplementary material for: Transformation of the Phosphorus Atom in Hexacyclic Polyaromates and Its Impact on Physicochemical Properties
Source: J Org Chem. 2026 May 13;91(20):6884–94. doi: 10.1021/acs.joc.6c00184 (PMC13200189; doi:10.1021/acs.joc.6c00184)
Supplement: Supplementary file 1 [file jo6c00184_si_001.zip › phenanthrene_FID/13/13_C/pdata/1/peaklist.xml]

<?xml version="1.0" encoding="UTF-8"?>
<PeakList>
  <PeakList1D>
    <PeakList1DHeader creator="gamos" date="2025-08-22T13:48:05.679+02:00" expNo="13" name="EM494-char" owner="" procNo="1" source="/opt/topspin3.5pl7/data/gamos/data/smolova/nmr">
      <PeakPickDetails>F1=219.460297ppm, F2=-19.460289ppm, MI=0.00cm, MAXI=10000.00cm, PC=1.400
      </PeakPickDetails>
    </PeakList1DHeader>
    <Peak1D F1="146.061615" intensity="3.481456e+00" type="0"/>
    <Peak1D F1="145.192749" intensity="4.073524e+00" type="0"/>
    <Peak1D F1="137.213669" intensity="2.781742e+00" type="0"/>
    <Peak1D F1="134.031998" intensity="4.511516e-01" type="0"/>
    <Peak1D F1="133.875946" intensity="2.285144e+00" type="0"/>
    <Peak1D F1="132.093155" intensity="2.655942e-01" type="0"/>
    <Peak1D F1="131.874512" intensity="3.569909e+00" type="0"/>
    <Peak1D F1="131.670227" intensity="7.815093e+00" type="0"/>
    <Peak1D F1="130.297394" intensity="1.481859e+01" type="0"/>
    <Peak1D F1="129.431793" intensity="2.997750e+00" type="0"/>
    <Peak1D F1="128.855240" intensity="8.441810e+00" type="0"/>
    <Peak1D F1="128.631058" intensity="1.500000e+01" type="0"/>
    <Peak1D F1="127.999954" intensity="7.573571e+00" type="0"/>
    <Peak1D F1="127.964325" intensity="7.621336e+00" type="0"/>
    <Peak1D F1="127.586533" intensity="7.985387e+00" type="0"/>
    <Peak1D F1="124.803963" intensity="3.934313e-01" type="0"/>
    <Peak1D F1="122.706032" intensity="6.862506e+00" type="0"/>
    <Peak1D F1="122.270958" intensity="7.886874e+00" type="0"/>
    <Peak1D F1="77.385254" intensity="1.463310e+01" type="0"/>
    <Peak1D F1="77.270386" intensity="8.123388e-01" type="0"/>
    <Peak1D F1="77.067085" intensity="1.475851e+01" type="0"/>
    <Peak1D F1="76.750114" intensity="1.444370e+01" type="0"/>
  </PeakList1D>
</PeakList>
