# Supplementary material for: Transformation of the Phosphorus Atom in Hexacyclic Polyaromates and Its Impact on Physicochemical Properties
Source: J Org Chem. 2026 May 13;91(20):6884–94. doi: 10.1021/acs.joc.6c00184 (PMC13200189; doi:10.1021/acs.joc.6c00184)
Supplement: Supplementary file 1 [file jo6c00184_si_001.zip › phenanthrene_FID/13/13_C/pdata/1/peakrng]

P    #regions in PPM
# 2025-08-22 13:48:05 +0200  gamos@i400
# low field   high field   mi   maxi
  219.460296630859  -19.4602886052955  0.000  10000.000  # for region 1
