# Supplementary material for: Transformation of the Phosphorus Atom in Hexacyclic Polyaromates and Its Impact on Physicochemical Properties
Source: J Org Chem. 2026 May 13;91(20):6884–94. doi: 10.1021/acs.joc.6c00184 (PMC13200189; doi:10.1021/acs.joc.6c00184)
Supplement: Supplementary file 1 [file jo6c00184_si_001.zip › phenanthrene_FID/13/1_H/audita.txt]

##TITLE= Audit trail, TopSpin 3.5 pl 7
##JCAMPDX= 5.01
##ORIGIN= Bruker BioSpin GmbH
##OWNER= gamos
$$ /opt/topspin3.5pl7/data/gamos/data/smolova/nmr/EM494-char/1/audita.txt
##AUDIT TRAIL=  $$ (NUMBER, WHEN, WHO, WHERE, PROCESS, VERSION, WHAT)
(   1,<2025-08-22 12:51:09.192 +0200>,<gamos>,<i400>,<go4>,<TopSpin 3.5.7>,
      <created by zg
	started at 2025-08-22 12:49:34.264 +0200,
	POWCHK enabled, PULCHK disabled,
       configuration hash MD5:
       A3 A1 17 D0 55 64 7A B1 3A CB 89 C8 1D 51 79 E2
       data hash MD5: 64K
       9A 83 9E 1C 0E AD 1A A4 13 E8 34 CA 5B 69 EB 0C>)
(   2,<2025-08-22 12:51:09.266 +0200>,<gamos>,<i400>,<audit>,<TopSpin 3.5.7>,
      <user comment:
       ICON-NMR User ID: smolova
       data hash MD5: 64K
       9A 83 9E 1C 0E AD 1A A4 13 E8 34 CA 5B 69 EB 0C>)
##END=

$$ hash MD5
$$ D8 C8 44 8C 10 C6 58 85 07 A9 A4 04 D6 58 35 15
