# Supplementary material for: Transformation of the Phosphorus Atom in Hexacyclic Polyaromates and Its Impact on Physicochemical Properties
Source: J Org Chem. 2026 May 13;91(20):6884–94. doi: 10.1021/acs.joc.6c00184 (PMC13200189; doi:10.1021/acs.joc.6c00184)
Supplement: Supplementary file 1 [file jo6c00184_si_001.zip › phenanthrene_FID/13/1_H/pdata/1/auditp.txt]

##TITLE= Audit trail, TopSpin 3.5 pl 7
##JCAMPDX= 5.01
##ORIGIN= Bruker BioSpin GmbH
##OWNER= gamos
$$ /opt/topspin3.5pl7/data/gamos/data/smolova/nmr/EM494-char/1/pdata/1/auditp.txt
##AUDIT TRAIL=  $$ (NUMBER, WHEN, WHO, WHERE, PROCESS, VERSION, WHAT)
(   1,<2025-08-22 12:51:09.192 +0200>,<gamos>,<i400>,<go4>,<TopSpin 3.5.7>,
      <created by zg
	started at 2025-08-22 12:49:34.264 +0200,
	POWCHK enabled, PULCHK disabled,
       configuration hash MD5:
       A3 A1 17 D0 55 64 7A B1 3A CB 89 C8 1D 51 79 E2
       data hash MD5: 64K
       9A 83 9E 1C 0E AD 1A A4 13 E8 34 CA 5B 69 EB 0C>)
(   2,<2025-08-22 12:51:09.266 +0200>,<gamos>,<i400>,<audit>,<TopSpin 3.5.7>,
      <user comment:
       ICON-NMR User ID: smolova
       data hash MD5: 64K
       9A 83 9E 1C 0E AD 1A A4 13 E8 34 CA 5B 69 EB 0C>)
(   3,<2025-08-22 12:51:09.699 +0200>,<gamos>,<i400>,<proc1d>,<TopSpin 3.5.7>,
      <Start of raw data processing
       ef LB = 0.3 FT_mod = 6 PKNL = 1 SI = 64K 
       data hash MD5: 64K
       84 27 47 99 E4 2E D4 9B F8 A7 E9 D0 96 75 F3 AD>)
(   4,<2025-08-22 12:51:09.949 +0200>,<gamos>,<i400>,<proc1d>,<TopSpin 3.5.7>,
      <apk 
       data hash MD5: 64K
       2C 87 51 54 52 AD 03 6C 09 90 BF 94 AD 92 32 EC>)
(   5,<2025-08-22 12:51:09.972 +0200>,<gamos>,<i400>,<proc1d>,<TopSpin 3.5.7>,
      <abs ABSG = 5 
       data hash MD5: 64K
       7E 58 0D FD 5F 63 E8 9C 4F B2 01 79 56 C1 3C 85>)
##END=

$$ hash MD5
$$ 4F 3F 2C 24 75 72 5D 8B 52 BD 5E 43 A9 79 5E A3
