# Supplementary material for: Transformation of the Phosphorus Atom in Hexacyclic Polyaromates and Its Impact on Physicochemical Properties
Source: J Org Chem. 2026 May 13;91(20):6884–94. doi: 10.1021/acs.joc.6c00184 (PMC13200189; doi:10.1021/acs.joc.6c00184)
Supplement: Supplementary file 1 [file jo6c00184_si_001.zip › phenanthrene_FID/13/1_H/pdata/1/peaklist.xml]

<?xml version="1.0" encoding="UTF-8"?>
<PeakList>
  <PeakList1D>
    <PeakList1DHeader creator="gamos" date="2025-08-22T12:51:09.979+02:00" expNo="1" name="EM494-char" owner="" procNo="1" source="/opt/topspin3.5pl7/data/gamos/data/smolova/nmr">
      <PeakPickDetails>F1=16.068609ppm, F2=-3.956931ppm, MI=0.00cm, MAXI=10000.00cm, PC=1.000
      </PeakPickDetails>
    </PeakList1DHeader>
    <Peak1D F1="10.547698" intensity="2.537430e-03" type="0"/>
    <Peak1D F1="10.522711" intensity="3.108003e-03" type="0"/>
    <Peak1D F1="10.455632" intensity="3.912133e-03" type="0"/>
    <Peak1D F1="10.336812" intensity="8.401381e-03" type="0"/>
    <Peak1D F1="10.312790" intensity="9.638942e-03" type="0"/>
    <Peak1D F1="10.305086" intensity="1.117956e-02" type="0"/>
    <Peak1D F1="10.271444" intensity="1.388668e-02" type="0"/>
    <Peak1D F1="10.244265" intensity="1.550998e-02" type="0"/>
    <Peak1D F1="9.990477" intensity="9.816689e-01" type="0"/>
    <Peak1D F1="9.776119" intensity="1.006364e-02" type="0"/>
    <Peak1D F1="9.089457" intensity="2.743184e-03" type="0"/>
    <Peak1D F1="8.994331" intensity="8.637815e-03" type="0"/>
    <Peak1D F1="8.971087" intensity="2.550769e-02" type="0"/>
    <Peak1D F1="8.948909" intensity="2.737410e-02" type="0"/>
    <Peak1D F1="8.906093" intensity="1.582716e-02" type="0"/>
    <Peak1D F1="8.877183" intensity="2.219352e-02" type="0"/>
    <Peak1D F1="8.774839" intensity="3.345446e+00" type="0"/>
    <Peak1D F1="8.754109" intensity="3.431614e+00" type="0"/>
    <Peak1D F1="8.700041" intensity="4.030725e-02" type="0"/>
    <Peak1D F1="8.590981" intensity="1.451910e+00" type="0"/>
    <Peak1D F1="8.398187" intensity="4.553662e-03" type="0"/>
    <Peak1D F1="8.366773" intensity="8.195152e-03" type="0"/>
    <Peak1D F1="8.199828" intensity="2.568671e-03" type="0"/>
    <Peak1D F1="8.177525" intensity="4.994235e-03" type="0"/>
    <Peak1D F1="8.092029" intensity="1.308720e-02" type="0"/>
    <Peak1D F1="8.031383" intensity="3.505035e-02" type="0"/>
    <Peak1D F1="8.009750" intensity="4.160471e-02" type="0"/>
    <Peak1D F1="7.995893" intensity="4.678037e-02" type="0"/>
    <Peak1D F1="7.983506" intensity="3.372093e-02" type="0"/>
    <Peak1D F1="7.972982" intensity="5.582928e-02" type="0"/>
    <Peak1D F1="7.939433" intensity="4.368286e-02" type="0"/>
    <Peak1D F1="7.909195" intensity="7.025995e-02" type="0"/>
    <Peak1D F1="7.886128" intensity="1.025377e-01" type="0"/>
    <Peak1D F1="7.832218" intensity="2.974611e+00" type="0"/>
    <Peak1D F1="7.813930" intensity="3.509524e+00" type="0"/>
    <Peak1D F1="7.812188" intensity="3.536067e+00" type="0"/>
    <Peak1D F1="7.798401" intensity="3.703586e+00" type="0"/>
    <Peak1D F1="7.775560" intensity="5.874311e+00" type="0"/>
    <Peak1D F1="7.704448" intensity="5.905321e+00" type="0"/>
    <Peak1D F1="7.687540" intensity="1.856683e+00" type="0"/>
    <Peak1D F1="7.681963" intensity="4.208003e+00" type="0"/>
    <Peak1D F1="7.669919" intensity="2.677144e+00" type="0"/>
    <Peak1D F1="7.666921" intensity="3.410512e+00" type="0"/>
    <Peak1D F1="7.649430" intensity="2.332017e+00" type="0"/>
    <Peak1D F1="7.646038" intensity="2.151870e+00" type="0"/>
    <Peak1D F1="7.636475" intensity="3.045259e-01" type="0"/>
    <Peak1D F1="7.622023" intensity="1.893078e-01" type="0"/>
    <Peak1D F1="7.602065" intensity="2.590259e+00" type="0"/>
    <Peak1D F1="7.599477" intensity="2.716059e+00" type="0"/>
    <Peak1D F1="7.582095" intensity="3.670464e+00" type="0"/>
    <Peak1D F1="7.564698" intensity="1.574576e+00" type="0"/>
    <Peak1D F1="7.562229" intensity="1.545246e+00" type="0"/>
    <Peak1D F1="7.527728" intensity="1.389767e-01" type="0"/>
    <Peak1D F1="7.497639" intensity="2.008063e-01" type="0"/>
    <Peak1D F1="7.480623" intensity="9.867872e-01" type="0"/>
    <Peak1D F1="7.477423" intensity="1.418635e+00" type="0"/>
    <Peak1D F1="7.473539" intensity="8.285715e-01" type="0"/>
    <Peak1D F1="7.463394" intensity="2.157402e+00" type="0"/>
    <Peak1D F1="7.459425" intensity="4.435754e+00" type="0"/>
    <Peak1D F1="7.456289" intensity="4.258847e+00" type="0"/>
    <Peak1D F1="7.451556" intensity="1.666546e+00" type="0"/>
    <Peak1D F1="7.442257" intensity="1.500000e+01" type="0"/>
    <Peak1D F1="7.438916" intensity="1.494176e+01" type="0"/>
    <Peak1D F1="7.427611" intensity="2.591405e+00" type="0"/>
    <Peak1D F1="7.423467" intensity="3.569901e+00" type="0"/>
    <Peak1D F1="7.420553" intensity="3.578357e+00" type="0"/>
    <Peak1D F1="7.416493" intensity="2.667932e+00" type="0"/>
    <Peak1D F1="7.413130" intensity="1.719162e+00" type="0"/>
    <Peak1D F1="7.406995" intensity="2.000472e+00" type="0"/>
    <Peak1D F1="7.399023" intensity="2.671964e+00" type="0"/>
    <Peak1D F1="7.389388" intensity="1.150106e+00" type="0"/>
    <Peak1D F1="7.383197" intensity="1.110185e+00" type="0"/>
    <Peak1D F1="7.377698" intensity="5.987262e-01" type="0"/>
    <Peak1D F1="7.365855" intensity="1.687255e-01" type="0"/>
    <Peak1D F1="7.336709" intensity="9.450608e-02" type="0"/>
    <Peak1D F1="7.317583" intensity="8.374043e-02" type="0"/>
    <Peak1D F1="7.299142" intensity="7.652239e-02" type="0"/>
    <Peak1D F1="7.273639" intensity="7.795785e-02" type="0"/>
    <Peak1D F1="7.270485" intensity="7.985156e-02" type="0"/>
    <Peak1D F1="7.252823" intensity="9.397236e-02" type="0"/>
    <Peak1D F1="7.247511" intensity="8.688158e-02" type="0"/>
    <Peak1D F1="7.242024" intensity="8.397990e-02" type="0"/>
    <Peak1D F1="7.225996" intensity="7.610263e-02" type="0"/>
    <Peak1D F1="7.218937" intensity="6.757212e-02" type="0"/>
    <Peak1D F1="7.204786" intensity="5.543651e-02" type="0"/>
    <Peak1D F1="7.199839" intensity="6.069414e-02" type="0"/>
    <Peak1D F1="7.177741" intensity="1.745906e-01" type="0"/>
    <Peak1D F1="7.165139" intensity="2.559494e+00" type="0"/>
    <Peak1D F1="7.157087" intensity="1.969443e-01" type="0"/>
    <Peak1D F1="7.142688" intensity="5.694075e-02" type="0"/>
    <Peak1D F1="7.087865" intensity="4.552468e-02" type="0"/>
    <Peak1D F1="7.068267" intensity="4.097098e-02" type="0"/>
    <Peak1D F1="7.001163" intensity="2.119889e-02" type="0"/>
    <Peak1D F1="6.983038" intensity="2.420654e-02" type="0"/>
    <Peak1D F1="6.963624" intensity="2.224591e-02" type="0"/>
    <Peak1D F1="6.926193" intensity="1.783608e-02" type="0"/>
    <Peak1D F1="6.912313" intensity="2.251407e-02" type="0"/>
    <Peak1D F1="6.901145" intensity="2.922945e-02" type="0"/>
    <Peak1D F1="6.880125" intensity="1.637960e-02" type="0"/>
    <Peak1D F1="6.840699" intensity="2.405381e-02" type="0"/>
    <Peak1D F1="6.793114" intensity="1.448455e-02" type="0"/>
    <Peak1D F1="6.775201" intensity="1.236356e-02" type="0"/>
    <Peak1D F1="6.733970" intensity="1.193414e-02" type="0"/>
    <Peak1D F1="6.722373" intensity="1.251958e-02" type="0"/>
    <Peak1D F1="6.687321" intensity="1.225835e-02" type="0"/>
    <Peak1D F1="6.647708" intensity="1.080756e-02" type="0"/>
    <Peak1D F1="6.613668" intensity="9.935416e-03" type="0"/>
    <Peak1D F1="6.596693" intensity="9.322845e-03" type="0"/>
    <Peak1D F1="6.570093" intensity="9.610588e-03" type="0"/>
    <Peak1D F1="6.564419" intensity="8.373432e-03" type="0"/>
    <Peak1D F1="6.528094" intensity="8.759562e-03" type="0"/>
    <Peak1D F1="6.510960" intensity="1.103126e-02" type="0"/>
    <Peak1D F1="6.470231" intensity="8.603677e-03" type="0"/>
    <Peak1D F1="6.393579" intensity="8.132705e-03" type="0"/>
    <Peak1D F1="6.379795" intensity="9.820825e-03" type="0"/>
    <Peak1D F1="6.354098" intensity="1.764601e-02" type="0"/>
    <Peak1D F1="6.337655" intensity="8.173677e-03" type="0"/>
    <Peak1D F1="6.282072" intensity="6.249983e-03" type="0"/>
    <Peak1D F1="6.256427" intensity="5.958700e-03" type="0"/>
    <Peak1D F1="6.225946" intensity="6.859333e-03" type="0"/>
    <Peak1D F1="6.181299" intensity="5.496955e-03" type="0"/>
    <Peak1D F1="6.112132" intensity="4.886721e-03" type="0"/>
    <Peak1D F1="6.102038" intensity="5.061662e-03" type="0"/>
    <Peak1D F1="6.081163" intensity="5.083944e-03" type="0"/>
    <Peak1D F1="6.047741" intensity="4.661675e-03" type="0"/>
    <Peak1D F1="6.024323" intensity="4.994834e-03" type="0"/>
    <Peak1D F1="5.959413" intensity="4.335114e-03" type="0"/>
    <Peak1D F1="5.925175" intensity="4.410641e-03" type="0"/>
    <Peak1D F1="5.904519" intensity="3.923756e-03" type="0"/>
    <Peak1D F1="5.875700" intensity="3.877736e-03" type="0"/>
    <Peak1D F1="5.823891" intensity="3.801077e-03" type="0"/>
    <Peak1D F1="5.773675" intensity="4.560450e-03" type="0"/>
    <Peak1D F1="5.740903" intensity="3.994606e-03" type="0"/>
    <Peak1D F1="5.734100" intensity="4.231767e-03" type="0"/>
    <Peak1D F1="5.702702" intensity="3.694437e-03" type="0"/>
    <Peak1D F1="5.676997" intensity="3.543708e-03" type="0"/>
    <Peak1D F1="5.665575" intensity="3.000552e-03" type="0"/>
    <Peak1D F1="5.626247" intensity="3.154339e-03" type="0"/>
    <Peak1D F1="5.596350" intensity="3.237187e-03" type="0"/>
    <Peak1D F1="5.540431" intensity="2.747317e-03" type="0"/>
    <Peak1D F1="5.496548" intensity="2.771292e-03" type="0"/>
    <Peak1D F1="5.477558" intensity="2.946502e-03" type="0"/>
    <Peak1D F1="5.452881" intensity="2.884440e-03" type="0"/>
    <Peak1D F1="5.432051" intensity="2.667690e-03" type="0"/>
    <Peak1D F1="5.367624" intensity="2.331000e-03" type="0"/>
    <Peak1D F1="5.319818" intensity="2.411189e-03" type="0"/>
    <Peak1D F1="5.262372" intensity="4.761613e-03" type="0"/>
    <Peak1D F1="5.235030" intensity="2.299332e-03" type="0"/>
    <Peak1D F1="5.193359" intensity="5.472142e-02" type="0"/>
    <Peak1D F1="5.177544" intensity="2.571367e-03" type="0"/>
    <Peak1D F1="5.026158" intensity="4.871187e-03" type="0"/>
    <Peak1D F1="4.642804" intensity="6.074155e-03" type="0"/>
    <Peak1D F1="4.057883" intensity="6.036237e-02" type="0"/>
    <Peak1D F1="4.040007" intensity="1.908227e-01" type="0"/>
    <Peak1D F1="4.022145" intensity="1.962103e-01" type="0"/>
    <Peak1D F1="4.004312" intensity="6.861798e-02" type="0"/>
    <Peak1D F1="3.983897" intensity="5.099850e-03" type="0"/>
    <Peak1D F1="3.966234" intensity="1.367489e-02" type="0"/>
    <Peak1D F1="3.944300" intensity="2.979743e-03" type="0"/>
    <Peak1D F1="3.920610" intensity="5.408247e-03" type="0"/>
    <Peak1D F1="3.902361" intensity="4.484471e-02" type="0"/>
    <Peak1D F1="3.889227" intensity="1.204090e-02" type="0"/>
    <Peak1D F1="3.879642" intensity="2.038980e-02" type="0"/>
    <Peak1D F1="3.864591" intensity="4.825370e-02" type="0"/>
    <Peak1D F1="3.853331" intensity="1.768943e-02" type="0"/>
    <Peak1D F1="3.833860" intensity="8.957519e-03" type="0"/>
    <Peak1D F1="3.812350" intensity="1.688544e-02" type="0"/>
    <Peak1D F1="3.794102" intensity="2.806360e-02" type="0"/>
    <Peak1D F1="3.776934" intensity="8.688297e-03" type="0"/>
    <Peak1D F1="3.770022" intensity="8.574374e-03" type="0"/>
    <Peak1D F1="3.759264" intensity="1.046877e-02" type="0"/>
    <Peak1D F1="3.746211" intensity="1.357590e-02" type="0"/>
    <Peak1D F1="3.731413" intensity="1.013275e-02" type="0"/>
    <Peak1D F1="3.707748" intensity="6.144401e-02" type="0"/>
    <Peak1D F1="3.701315" intensity="2.714387e-02" type="0"/>
    <Peak1D F1="3.688422" intensity="2.093376e-02" type="0"/>
    <Peak1D F1="3.675323" intensity="2.992193e-02" type="0"/>
    <Peak1D F1="3.634167" intensity="1.294850e-02" type="0"/>
    <Peak1D F1="3.626156" intensity="1.368506e-02" type="0"/>
    <Peak1D F1="3.599303" intensity="2.753293e-02" type="0"/>
    <Peak1D F1="3.591630" intensity="1.873058e-02" type="0"/>
    <Peak1D F1="3.572479" intensity="1.045854e-02" type="0"/>
    <Peak1D F1="3.562376" intensity="7.370345e-03" type="0"/>
    <Peak1D F1="3.554594" intensity="1.665235e-02" type="0"/>
    <Peak1D F1="3.528211" intensity="4.856295e-03" type="0"/>
    <Peak1D F1="3.514510" intensity="3.979736e-03" type="0"/>
    <Peak1D F1="3.481946" intensity="2.756997e-03" type="0"/>
    <Peak1D F1="3.456522" intensity="1.122252e-02" type="0"/>
    <Peak1D F1="3.411258" intensity="8.018947e-03" type="0"/>
    <Peak1D F1="3.349473" intensity="5.825792e-03" type="0"/>
    <Peak1D F1="2.585892" intensity="2.610637e-02" type="0"/>
    <Peak1D F1="2.537554" intensity="1.010905e-02" type="0"/>
    <Peak1D F1="2.451851" intensity="3.807863e-03" type="0"/>
    <Peak1D F1="2.387859" intensity="5.931937e-03" type="0"/>
    <Peak1D F1="2.372452" intensity="9.948791e-03" type="0"/>
    <Peak1D F1="2.358248" intensity="6.616200e-03" type="0"/>
    <Peak1D F1="2.336588" intensity="1.042093e-02" type="0"/>
    <Peak1D F1="2.319420" intensity="9.230608e-03" type="0"/>
    <Peak1D F1="2.302815" intensity="1.140888e-02" type="0"/>
    <Peak1D F1="2.296283" intensity="1.149537e-02" type="0"/>
    <Peak1D F1="2.290199" intensity="1.125065e-02" type="0"/>
    <Peak1D F1="2.271538" intensity="1.157476e-02" type="0"/>
    <Peak1D F1="2.259140" intensity="7.961593e-02" type="0"/>
    <Peak1D F1="2.237907" intensity="1.953129e-02" type="0"/>
    <Peak1D F1="2.171305" intensity="2.610025e-02" type="0"/>
    <Peak1D F1="2.159319" intensity="2.768131e-02" type="0"/>
    <Peak1D F1="2.146670" intensity="2.790754e-02" type="0"/>
    <Peak1D F1="2.120976" intensity="3.181651e-02" type="0"/>
    <Peak1D F1="2.112233" intensity="3.636311e-02" type="0"/>
    <Peak1D F1="2.079680" intensity="1.373204e-01" type="0"/>
    <Peak1D F1="2.073566" intensity="7.380902e-02" type="0"/>
    <Peak1D F1="2.039784" intensity="4.549041e-02" type="0"/>
    <Peak1D F1="1.972621" intensity="3.724716e-02" type="0"/>
    <Peak1D F1="1.952422" intensity="8.849257e-01" type="0"/>
    <Peak1D F1="1.810097" intensity="1.388966e-02" type="0"/>
    <Peak1D F1="1.788853" intensity="1.511613e-02" type="0"/>
    <Peak1D F1="1.769246" intensity="1.547600e-02" type="0"/>
    <Peak1D F1="1.728302" intensity="4.092281e-02" type="0"/>
    <Peak1D F1="1.686884" intensity="1.417664e-02" type="0"/>
    <Peak1D F1="1.654694" intensity="9.347717e-03" type="0"/>
    <Peak1D F1="1.637543" intensity="9.820821e-03" type="0"/>
    <Peak1D F1="1.595973" intensity="2.727348e-02" type="0"/>
    <Peak1D F1="1.557183" intensity="1.195213e-02" type="0"/>
    <Peak1D F1="1.547206" intensity="9.764515e-03" type="0"/>
    <Peak1D F1="1.532863" intensity="1.406986e-02" type="0"/>
    <Peak1D F1="1.504844" intensity="1.228021e-02" type="0"/>
    <Peak1D F1="1.479937" intensity="1.242425e-02" type="0"/>
    <Peak1D F1="1.447941" intensity="1.294562e-02" type="0"/>
    <Peak1D F1="1.411585" intensity="1.111173e-02" type="0"/>
    <Peak1D F1="1.398712" intensity="7.835301e-03" type="0"/>
    <Peak1D F1="1.390065" intensity="6.949250e-03" type="0"/>
    <Peak1D F1="1.382879" intensity="6.324937e-03" type="0"/>
    <Peak1D F1="1.343011" intensity="6.317875e-02" type="0"/>
    <Peak1D F1="1.323102" intensity="1.087846e-02" type="0"/>
    <Peak1D F1="1.306257" intensity="9.626228e-03" type="0"/>
    <Peak1D F1="1.286821" intensity="2.502663e-02" type="0"/>
    <Peak1D F1="1.274007" intensity="2.087339e-02" type="0"/>
    <Peak1D F1="1.260184" intensity="4.607179e-02" type="0"/>
    <Peak1D F1="1.249109" intensity="3.263698e-02" type="0"/>
    <Peak1D F1="1.241800" intensity="1.075027e-01" type="0"/>
    <Peak1D F1="1.230073" intensity="5.677656e-02" type="0"/>
    <Peak1D F1="1.224619" intensity="6.995737e-02" type="0"/>
    <Peak1D F1="1.211834" intensity="4.765626e-02" type="0"/>
    <Peak1D F1="1.198150" intensity="5.621121e-02" type="0"/>
    <Peak1D F1="1.184345" intensity="2.901751e-01" type="0"/>
    <Peak1D F1="1.166448" intensity="9.412489e-01" type="0"/>
    <Peak1D F1="1.148659" intensity="3.075086e-01" type="0"/>
    <Peak1D F1="1.077401" intensity="2.739970e-02" type="0"/>
    <Peak1D F1="1.051361" intensity="2.123528e-02" type="0"/>
    <Peak1D F1="1.031064" intensity="3.742162e-02" type="0"/>
    <Peak1D F1="0.988715" intensity="1.865293e-02" type="0"/>
    <Peak1D F1="0.960194" intensity="1.640703e-02" type="0"/>
    <Peak1D F1="0.952536" intensity="1.507210e-02" type="0"/>
    <Peak1D F1="0.933806" intensity="1.488102e-02" type="0"/>
    <Peak1D F1="0.912449" intensity="1.231043e-02" type="0"/>
    <Peak1D F1="0.860781" intensity="1.099933e-02" type="0"/>
    <Peak1D F1="0.842721" intensity="1.409524e-02" type="0"/>
    <Peak1D F1="0.808733" intensity="4.049511e-02" type="0"/>
    <Peak1D F1="0.792318" intensity="7.200120e-02" type="0"/>
    <Peak1D F1="0.782314" intensity="4.269755e-02" type="0"/>
    <Peak1D F1="0.774243" intensity="5.470130e-02" type="0"/>
    <Peak1D F1="0.765736" intensity="5.736988e-02" type="0"/>
    <Peak1D F1="0.749614" intensity="4.961026e-02" type="0"/>
    <Peak1D F1="0.664359" intensity="9.939127e-03" type="0"/>
    <Peak1D F1="0.657795" intensity="1.037195e-02" type="0"/>
    <Peak1D F1="0.646841" intensity="1.293296e-02" type="0"/>
    <Peak1D F1="0.626194" intensity="1.333402e-02" type="0"/>
    <Peak1D F1="0.607567" intensity="8.953975e-03" type="0"/>
    <Peak1D F1="0.581711" intensity="5.948628e-03" type="0"/>
    <Peak1D F1="0.561262" intensity="4.480423e-03" type="0"/>
    <Peak1D F1="0.526098" intensity="4.115181e-03" type="0"/>
    <Peak1D F1="0.511389" intensity="3.947693e-03" type="0"/>
    <Peak1D F1="0.468785" intensity="3.532799e-03" type="0"/>
    <Peak1D F1="0.415313" intensity="3.114665e-03" type="0"/>
    <Peak1D F1="0.379451" intensity="3.060945e-03" type="0"/>
    <Peak1D F1="0.363434" intensity="2.795870e-03" type="0"/>
    <Peak1D F1="0.320013" intensity="3.162030e-03" type="0"/>
    <Peak1D F1="0.257551" intensity="2.803483e-03" type="0"/>
    <Peak1D F1="0.239994" intensity="2.511183e-03" type="0"/>
    <Peak1D F1="-0.000158" intensity="1.919169e-02" type="0"/>
    <Peak1D F1="-2.604078" intensity="2.359772e-03" type="0"/>
    <Peak1D F1="-3.493014" intensity="2.207035e-03" type="0"/>
    <Peak1D F1="-3.687177" intensity="2.251941e-03" type="0"/>
    <Peak1D F1="-3.698884" intensity="2.342187e-03" type="0"/>
  </PeakList1D>
</PeakList>
