# Supplementary material for: Transformation of the Phosphorus Atom in Hexacyclic Polyaromates and Its Impact on Physicochemical Properties
Source: J Org Chem. 2026 May 13;91(20):6884–94. doi: 10.1021/acs.joc.6c00184 (PMC13200189; doi:10.1021/acs.joc.6c00184)
Supplement: Supplementary file 1 [file jo6c00184_si_001.zip › phenanthrene_FID/13/1_H/shimvalues]

# Fri Aug 22 12:51:08 2025
#$$PROBEIDENTIFIER=Z116098_0449
#$$PROBENAME=PA BBO 400S1 BBF-H-D-05 Z SP
#$$SHIMID=292722
#
# Active Shim Gradients
#
Z           		1822            
Z2          		479             
Z3          		2687            
Z4          		-2550           
Z5          		514             
Z6          		-523            
Z7          		4532            
Z8          		10676           
X           		-2172           
XZ          		-1890           
XZ2         		3679            
XZ3         		1795            
XZ4         		232             
XZ5         		1894            
Y           		1062            
YZ          		1177            
YZ2         		-1555           
YZ3         		-446            
YZ4         		1955            
YZ5         		8024            
XY          		83              
XYZ         		-4610           
XYZ2        		460             
XYZ3        		554             
XYZ4        		-919            
XYZ5        		0               
(X2-Y2)     		395             
(X2-Y2)Z    		4689            
(X2-Y2)Z2   		-1335           
(X2-Y2)Z3   		-1126           
(X2-Y2)Z4   		-312            
(X2-Y2)Z5   		0               
X3          		-10467          
X3Z         		-2228           
Y3          		-971            
Y3Z         		-3391           
#
# Lock Parameter
#
FIELD		3276.087
LOCKPHASE		203.900 
LOCKPOWER		-30.000 
LOCKGAIN		125.435 
LOCKDC		-65.900 
LOCKSHIFT		7.240   
LOOPGAIN		-12.000 
LOOPTIME		0.400   
LOOPFILTER		100.000 
#
IEEE64_VERSION_CODE 1
#
# Shim currents 
#
SHIM_SETTING [1 ]  1681.40575697   
SHIM_SETTING [2 ]  -4856.18696137  
SHIM_SETTING [3 ]  584.75225631    
SHIM_SETTING [4 ]  13032.54578835  
SHIM_SETTING [5 ]  -5576.73154284  
SHIM_SETTING [6 ]  -6025.28763473  
SHIM_SETTING [7 ]  13241.37262587  
SHIM_SETTING [8 ]  925.31859644    
SHIM_SETTING [9 ]  1588.56457972   
SHIM_SETTING [10]  -2211.39211053  
SHIM_SETTING [11]  0.00000000      
SHIM_SETTING [12]  2419.81600000   
SHIM_SETTING [13]  -4361.47500000  
SHIM_SETTING [14]  -3996.01700000  
SHIM_SETTING [15]  2248.96331324   
SHIM_SETTING [16]  1468.04798563   
SHIM_SETTING [17]  -7058.37620524  
SHIM_SETTING [18]  -2502.85772569  
SHIM_SETTING [19]  860.47937859    
SHIM_SETTING [20]  -4795.24775939  
SHIM_SETTING [21]  2632.89817422   
SHIM_SETTING [22]  -5082.09060371  
SHIM_SETTING [23]  5703.51146390   
SHIM_SETTING [24]  -2331.92834492  
SHIM_SETTING [25]  199.14722605    
SHIM_SETTING [26]  355.58403418    
SHIM_SETTING [27]  -6156.91500000  
SHIM_SETTING [28]  4152.30041079   
SHIM_SETTING [29]  -1224.74432019  
SHIM_SETTING [30]  -272.38270684   
SHIM_SETTING [31]  2912.50366396   
SHIM_SETTING [32]  -2965.65027667  
SHIM_SETTING [33]  -4113.69306140  
SHIM_SETTING [34]  4288.13260102   
SHIM_SETTING [35]  -2934.71602668  
SHIM_SETTING [36]  4265.64742561   
SHIM_SETTING [37]  -5437.27398084  
SHIM_SETTING [38]  10397.74985227  
SHIM_SETTING [39]  -2691.61779671  
SHIM_SETTING [40]  0.00000000      
