# Supplementary material for: Transformation of the Phosphorus Atom in Hexacyclic Polyaromates and Its Impact on Physicochemical Properties
Source: J Org Chem. 2026 May 13;91(20):6884–94. doi: 10.1021/acs.joc.6c00184 (PMC13200189; doi:10.1021/acs.joc.6c00184)
Supplement: Supplementary file 1 [file jo6c00184_si_001.zip › phenanthrene_FID/2/1_H/pdata/1/auditp.txt]

##TITLE= Audit trail, TopSpin 3.5 pl 7
##JCAMPDX= 5.01
##ORIGIN= Bruker BioSpin GmbH
##OWNER= gamos
$$ /opt/topspin3.5pl7/data/gamos/data/smolova/nmr/EM276-fleshka/1/pdata/1/auditp.txt
##AUDIT TRAIL=  $$ (NUMBER, WHEN, WHO, WHERE, PROCESS, VERSION, WHAT)
(   1,<2024-10-17 08:06:34.987 +0200>,<gamos>,<CZC5400LYD>,<go4>,<TopSpin 3.5.7>,
      <created by zg
	started at 2024-10-17 08:05:00.360 +0200,
	POWCHK enabled, PULCHK disabled,
       configuration hash MD5:
       A3 A1 17 D0 55 64 7A B1 3A CB 89 C8 1D 51 79 E2
       data hash MD5: 64K
       0C 21 6F A4 C3 48 6F 99 07 C9 FD B3 4B 1F 8D 09>)
(   2,<2024-10-17 08:06:35.047 +0200>,<gamos>,<CZC5400LYD>,<audit>,<TopSpin 3.5.7>,
      <user comment:
       ICON-NMR User ID: smolova
       data hash MD5: 64K
       0C 21 6F A4 C3 48 6F 99 07 C9 FD B3 4B 1F 8D 09>)
(   3,<2024-10-17 08:06:35.433 +0200>,<gamos>,<CZC5400LYD>,<proc1d>,<TopSpin 3.5.7>,
      <Start of raw data processing
       ef LB = 0.3 FT_mod = 6 PKNL = 1 SI = 64K 
       data hash MD5: 64K
       38 47 E4 DA BF A5 38 AE C8 99 03 D7 C4 82 1A F6>)
(   4,<2024-10-17 08:06:35.673 +0200>,<gamos>,<CZC5400LYD>,<proc1d>,<TopSpin 3.5.7>,
      <apk 
       data hash MD5: 64K
       9C 03 1D 84 DA 2B DA F5 73 D7 8D 0C 6C D9 5A 76>)
(   5,<2024-10-17 08:06:35.699 +0200>,<gamos>,<CZC5400LYD>,<proc1d>,<TopSpin 3.5.7>,
      <abs ABSG = 5 
       data hash MD5: 64K
       61 46 2B B0 3D 69 98 94 CF 0F 2E 48 8D 03 3C 3E>)
##END=

$$ hash MD5
$$ 88 19 BC 36 C3 F7 84 36 87 98 B1 86 8C 3C 0D DB
