# Supplementary material for: Transformation of the Phosphorus Atom in Hexacyclic Polyaromates and Its Impact on Physicochemical Properties
Source: J Org Chem. 2026 May 13;91(20):6884–94. doi: 10.1021/acs.joc.6c00184 (PMC13200189; doi:10.1021/acs.joc.6c00184)
Supplement: Supplementary file 1 [file jo6c00184_si_001.zip › phenanthrene_FID/2/1_H/pdata/1/intrng]

P 0
8.230381   7.930316
7.927566   7.666002
7.665696   6.973285
6.414711   6.147341
5.379455   5.060139
4.247335   3.886462
3.886157   3.564702
3.564396   3.078547
2.111738   1.851396
1.697696   0.861058
0.860752   0.603161
