# Supplementary material for: Transformation of the Phosphorus Atom in Hexacyclic Polyaromates and Its Impact on Physicochemical Properties
Source: J Org Chem. 2026 May 13;91(20):6884–94. doi: 10.1021/acs.joc.6c00184 (PMC13200189; doi:10.1021/acs.joc.6c00184)
Supplement: Supplementary file 1 [file jo6c00184_si_001.zip › phenanthrene_FID/2/1_H/pdata/1/peaklist.xml]

<?xml version="1.0" encoding="UTF-8"?>
<PeakList>
  <PeakList1D>
    <PeakList1DHeader creator="gamos" date="2024-10-17T08:06:35.705+02:00" expNo="1" name="EM276-fleshka" owner="" procNo="1" source="/opt/topspin3.5pl7/data/gamos/data/smolova/nmr">
      <PeakPickDetails>F1=16.094721ppm, F2=-3.930820ppm, MI=0.00cm, MAXI=10000.00cm, PC=1.000
      </PeakPickDetails>
    </PeakList1DHeader>
    <Peak1D F1="14.682515" intensity="7.693355e-03" type="0"/>
    <Peak1D F1="13.767201" intensity="7.532055e-03" type="0"/>
    <Peak1D F1="8.143582" intensity="1.110101e-02" type="0"/>
    <Peak1D F1="8.123564" intensity="1.201804e-02" type="0"/>
    <Peak1D F1="8.071138" intensity="7.006009e-01" type="0"/>
    <Peak1D F1="8.049732" intensity="7.491936e-01" type="0"/>
    <Peak1D F1="7.995119" intensity="1.047440e-02" type="0"/>
    <Peak1D F1="7.987005" intensity="7.092171e-03" type="0"/>
    <Peak1D F1="7.975108" intensity="8.821072e-03" type="0"/>
    <Peak1D F1="7.945486" intensity="6.853282e-03" type="0"/>
    <Peak1D F1="7.900261" intensity="7.209144e-03" type="0"/>
    <Peak1D F1="7.869757" intensity="8.781273e-03" type="0"/>
    <Peak1D F1="7.837000" intensity="9.263858e-03" type="0"/>
    <Peak1D F1="7.814660" intensity="1.310923e-02" type="0"/>
    <Peak1D F1="7.767319" intensity="6.478312e-01" type="0"/>
    <Peak1D F1="7.748272" intensity="7.309404e-01" type="0"/>
    <Peak1D F1="7.728328" intensity="3.111544e-02" type="0"/>
    <Peak1D F1="7.706931" intensity="2.872155e-02" type="0"/>
    <Peak1D F1="7.683012" intensity="9.952821e-03" type="0"/>
    <Peak1D F1="7.655771" intensity="9.161515e-03" type="0"/>
    <Peak1D F1="7.633511" intensity="9.296716e-03" type="0"/>
    <Peak1D F1="7.598503" intensity="7.235272e-01" type="0"/>
    <Peak1D F1="7.576570" intensity="8.280917e-01" type="0"/>
    <Peak1D F1="7.568363" intensity="3.951520e-01" type="0"/>
    <Peak1D F1="7.554485" intensity="5.402529e-01" type="0"/>
    <Peak1D F1="7.550866" intensity="6.804445e-01" type="0"/>
    <Peak1D F1="7.546923" intensity="3.487402e-01" type="0"/>
    <Peak1D F1="7.533130" intensity="4.862798e-01" type="0"/>
    <Peak1D F1="7.529681" intensity="4.413233e-01" type="0"/>
    <Peak1D F1="7.494133" intensity="5.549950e-01" type="0"/>
    <Peak1D F1="7.491938" intensity="5.740351e-01" type="0"/>
    <Peak1D F1="7.474330" intensity="7.602028e-01" type="0"/>
    <Peak1D F1="7.456892" intensity="3.331469e-01" type="0"/>
    <Peak1D F1="7.454816" intensity="3.197864e-01" type="0"/>
    <Peak1D F1="7.449940" intensity="9.032010e-02" type="0"/>
    <Peak1D F1="7.429116" intensity="2.218696e-02" type="0"/>
    <Peak1D F1="7.388051" intensity="2.098128e-01" type="0"/>
    <Peak1D F1="7.378344" intensity="1.885302e+00" type="0"/>
    <Peak1D F1="7.371145" intensity="1.951447e+00" type="0"/>
    <Peak1D F1="7.362079" intensity="1.882546e+00" type="0"/>
    <Peak1D F1="7.355737" intensity="5.538401e-01" type="0"/>
    <Peak1D F1="7.340431" intensity="5.783927e-02" type="0"/>
    <Peak1D F1="7.336649" intensity="6.738298e-02" type="0"/>
    <Peak1D F1="7.328228" intensity="5.728082e-02" type="0"/>
    <Peak1D F1="7.299263" intensity="1.907439e-01" type="0"/>
    <Peak1D F1="7.296362" intensity="2.609137e-01" type="0"/>
    <Peak1D F1="7.290023" intensity="1.265102e+00" type="0"/>
    <Peak1D F1="7.283867" intensity="1.205542e+00" type="0"/>
    <Peak1D F1="7.278566" intensity="7.620918e-01" type="0"/>
    <Peak1D F1="7.274997" intensity="1.104946e+00" type="0"/>
    <Peak1D F1="7.269509" intensity="5.332441e-01" type="0"/>
    <Peak1D F1="7.265969" intensity="7.387046e-01" type="0"/>
    <Peak1D F1="7.256449" intensity="1.303705e-01" type="0"/>
    <Peak1D F1="7.237499" intensity="6.665388e-02" type="0"/>
    <Peak1D F1="7.220835" intensity="4.599876e-02" type="0"/>
    <Peak1D F1="7.191052" intensity="1.085973e+01" type="0"/>
    <Peak1D F1="7.163606" intensity="4.541160e-02" type="0"/>
    <Peak1D F1="7.138857" intensity="7.119215e-02" type="0"/>
    <Peak1D F1="7.126623" intensity="1.192467e+00" type="0"/>
    <Peak1D F1="7.104807" intensity="1.071800e+00" type="0"/>
    <Peak1D F1="7.080843" intensity="1.372466e-02" type="0"/>
    <Peak1D F1="7.013740" intensity="2.263166e-02" type="0"/>
    <Peak1D F1="6.995458" intensity="3.693629e-02" type="0"/>
    <Peak1D F1="6.977746" intensity="2.096679e-02" type="0"/>
    <Peak1D F1="6.942855" intensity="1.333563e-02" type="0"/>
    <Peak1D F1="6.927057" intensity="7.235514e-02" type="0"/>
    <Peak1D F1="6.650229" intensity="1.342700e-02" type="0"/>
    <Peak1D F1="6.535478" intensity="2.949956e-02" type="0"/>
    <Peak1D F1="6.502456" intensity="2.861550e-02" type="0"/>
    <Peak1D F1="6.288781" intensity="9.245405e-01" type="0"/>
    <Peak1D F1="6.263262" intensity="9.229616e-01" type="0"/>
    <Peak1D F1="6.197283" intensity="1.323131e-02" type="0"/>
    <Peak1D F1="6.172814" intensity="1.084771e-02" type="0"/>
    <Peak1D F1="5.448280" intensity="1.469595e-02" type="0"/>
    <Peak1D F1="5.270892" intensity="7.861516e-03" type="0"/>
    <Peak1D F1="5.229461" intensity="3.351285e+00" type="0"/>
    <Peak1D F1="5.004907" intensity="1.918083e-02" type="0"/>
    <Peak1D F1="4.749394" intensity="7.148233e-03" type="0"/>
    <Peak1D F1="4.699625" intensity="7.853941e-03" type="0"/>
    <Peak1D F1="4.624857" intensity="8.859034e-03" type="0"/>
    <Peak1D F1="4.583831" intensity="7.644102e-03" type="0"/>
    <Peak1D F1="4.306233" intensity="6.924177e-03" type="0"/>
    <Peak1D F1="4.279893" intensity="6.866326e-03" type="0"/>
    <Peak1D F1="4.254520" intensity="1.155681e-02" type="0"/>
    <Peak1D F1="4.242099" intensity="9.207362e-03" type="0"/>
    <Peak1D F1="4.142933" intensity="2.846820e-02" type="0"/>
    <Peak1D F1="4.125152" intensity="9.195997e-02" type="0"/>
    <Peak1D F1="4.117451" intensity="1.839170e-01" type="0"/>
    <Peak1D F1="4.108662" intensity="2.284739e-01" type="0"/>
    <Peak1D F1="4.099775" intensity="5.638152e-01" type="0"/>
    <Peak1D F1="4.095950" intensity="2.681943e-01" type="0"/>
    <Peak1D F1="4.091288" intensity="5.881047e-01" type="0"/>
    <Peak1D F1="4.087540" intensity="3.036585e-01" type="0"/>
    <Peak1D F1="4.082088" intensity="6.459567e-01" type="0"/>
    <Peak1D F1="4.078310" intensity="7.118561e-01" type="0"/>
    <Peak1D F1="4.073709" intensity="6.423700e-01" type="0"/>
    <Peak1D F1="4.070008" intensity="6.301703e-01" type="0"/>
    <Peak1D F1="4.064342" intensity="3.403240e-01" type="0"/>
    <Peak1D F1="4.060747" intensity="8.806999e-01" type="0"/>
    <Peak1D F1="4.056136" intensity="2.948156e-01" type="0"/>
    <Peak1D F1="4.052425" intensity="5.817183e-01" type="0"/>
    <Peak1D F1="4.043170" intensity="5.374604e-01" type="0"/>
    <Peak1D F1="4.034811" intensity="2.077338e-01" type="0"/>
    <Peak1D F1="4.025750" intensity="1.469209e-01" type="0"/>
    <Peak1D F1="4.016621" intensity="2.834877e-02" type="0"/>
    <Peak1D F1="4.009489" intensity="3.420231e-02" type="0"/>
    <Peak1D F1="4.001706" intensity="2.767321e-02" type="0"/>
    <Peak1D F1="3.994970" intensity="2.327604e-02" type="0"/>
    <Peak1D F1="3.984028" intensity="1.760279e-02" type="0"/>
    <Peak1D F1="3.930078" intensity="7.004154e-03" type="0"/>
    <Peak1D F1="3.885198" intensity="9.474479e-03" type="0"/>
    <Peak1D F1="3.873339" intensity="7.720932e-03" type="0"/>
    <Peak1D F1="3.848393" intensity="7.370788e-03" type="0"/>
    <Peak1D F1="3.830611" intensity="9.202995e-03" type="0"/>
    <Peak1D F1="3.780989" intensity="2.404707e-01" type="0"/>
    <Peak1D F1="3.737667" intensity="5.677976e-01" type="0"/>
    <Peak1D F1="3.729774" intensity="2.666151e-01" type="0"/>
    <Peak1D F1="3.686163" intensity="5.870823e-01" type="0"/>
    <Peak1D F1="3.675341" intensity="6.604939e-01" type="0"/>
    <Peak1D F1="3.629824" intensity="7.595164e-01" type="0"/>
    <Peak1D F1="3.598047" intensity="2.245502e-02" type="0"/>
    <Peak1D F1="3.585927" intensity="2.625806e-01" type="0"/>
    <Peak1D F1="3.526323" intensity="8.587669e-03" type="0"/>
    <Peak1D F1="3.515411" intensity="1.013017e-02" type="0"/>
    <Peak1D F1="3.485214" intensity="1.475300e-02" type="0"/>
    <Peak1D F1="3.442871" intensity="3.315848e-02" type="0"/>
    <Peak1D F1="3.419948" intensity="4.951284e-02" type="0"/>
    <Peak1D F1="3.400725" intensity="3.733158e-02" type="0"/>
    <Peak1D F1="3.268759" intensity="1.685065e-02" type="0"/>
    <Peak1D F1="3.225272" intensity="2.159318e-02" type="0"/>
    <Peak1D F1="3.183568" intensity="1.174407e-02" type="0"/>
    <Peak1D F1="2.286547" intensity="1.666743e-02" type="0"/>
    <Peak1D F1="2.256838" intensity="7.154605e-03" type="0"/>
    <Peak1D F1="2.135627" intensity="7.508660e-03" type="0"/>
    <Peak1D F1="2.101852" intensity="1.135501e-01" type="0"/>
    <Peak1D F1="2.006017" intensity="1.418821e-02" type="0"/>
    <Peak1D F1="1.988377" intensity="2.447863e-02" type="0"/>
    <Peak1D F1="1.975401" intensity="1.394505e+00" type="0"/>
    <Peak1D F1="1.811709" intensity="9.294371e-03" type="0"/>
    <Peak1D F1="1.799916" intensity="8.269349e-03" type="0"/>
    <Peak1D F1="1.782878" intensity="2.009513e-02" type="0"/>
    <Peak1D F1="1.767762" intensity="8.964649e-03" type="0"/>
    <Peak1D F1="1.612760" intensity="1.106371e-02" type="0"/>
    <Peak1D F1="1.562805" intensity="2.440647e-02" type="0"/>
    <Peak1D F1="1.514560" intensity="1.500000e+01" type="0"/>
    <Peak1D F1="1.433354" intensity="1.888392e-02" type="0"/>
    <Peak1D F1="1.401840" intensity="1.221908e-02" type="0"/>
    <Peak1D F1="1.388396" intensity="2.763297e-02" type="0"/>
    <Peak1D F1="1.377939" intensity="1.276111e-02" type="0"/>
    <Peak1D F1="1.370642" intensity="3.597621e-02" type="0"/>
    <Peak1D F1="1.356938" intensity="6.415473e-02" type="0"/>
    <Peak1D F1="1.312900" intensity="1.015293e-02" type="0"/>
    <Peak1D F1="1.301753" intensity="1.715660e-02" type="0"/>
    <Peak1D F1="1.292105" intensity="1.453386e-02" type="0"/>
    <Peak1D F1="1.261829" intensity="2.671129e-02" type="0"/>
    <Peak1D F1="1.248541" intensity="8.456878e-02" type="0"/>
    <Peak1D F1="1.231148" intensity="2.547777e+00" type="0"/>
    <Peak1D F1="1.213523" intensity="5.117916e+00" type="0"/>
    <Peak1D F1="1.207513" intensity="5.827742e-01" type="0"/>
    <Peak1D F1="1.195890" intensity="2.527555e+00" type="0"/>
    <Peak1D F1="1.189608" intensity="8.854783e-01" type="0"/>
    <Peak1D F1="1.171741" intensity="3.848400e-01" type="0"/>
    <Peak1D F1="1.156496" intensity="3.747578e-02" type="0"/>
    <Peak1D F1="1.147898" intensity="4.006849e-02" type="0"/>
    <Peak1D F1="1.143305" intensity="9.888856e-02" type="0"/>
    <Peak1D F1="1.139126" intensity="4.973244e-02" type="0"/>
    <Peak1D F1="1.125684" intensity="1.768602e-01" type="0"/>
    <Peak1D F1="1.108083" intensity="9.182313e-02" type="0"/>
    <Peak1D F1="1.070565" intensity="2.332820e-02" type="0"/>
    <Peak1D F1="1.052720" intensity="3.416728e-02" type="0"/>
    <Peak1D F1="1.035352" intensity="2.138174e-02" type="0"/>
    <Peak1D F1="1.029314" intensity="1.321067e-02" type="0"/>
    <Peak1D F1="1.022791" intensity="1.204218e-02" type="0"/>
    <Peak1D F1="0.999101" intensity="1.263691e-02" type="0"/>
    <Peak1D F1="0.933678" intensity="1.296510e-02" type="0"/>
    <Peak1D F1="0.917310" intensity="9.822794e-03" type="0"/>
    <Peak1D F1="0.873538" intensity="7.954028e-03" type="0"/>
    <Peak1D F1="0.826437" intensity="2.184892e-02" type="0"/>
    <Peak1D F1="0.811835" intensity="3.730599e-02" type="0"/>
    <Peak1D F1="0.801883" intensity="2.897512e-02" type="0"/>
    <Peak1D F1="0.761657" intensity="5.915943e-02" type="0"/>
    <Peak1D F1="-0.000150" intensity="6.864394e-02" type="0"/>
    <Peak1D F1="-0.009437" intensity="7.556611e-03" type="0"/>
    <Peak1D F1="-2.846250" intensity="7.834974e-03" type="0"/>
  </PeakList1D>
</PeakList>
