# Supplementary material for: Transformation of the Phosphorus Atom in Hexacyclic Polyaromates and Its Impact on Physicochemical Properties
Source: J Org Chem. 2026 May 13;91(20):6884–94. doi: 10.1021/acs.joc.6c00184 (PMC13200189; doi:10.1021/acs.joc.6c00184)
Supplement: Supplementary file 1 [file jo6c00184_si_001.zip › phenanthrene_FID/2/1_H/shimvalues]

# Thu Oct 17 08:06:34 2024
#$$PROBEIDENTIFIER=Z116098_0449
#$$PROBENAME=PA BBO 400S1 BBF-H-D-05 Z SP
#$$SHIMID=292722
#
# Active Shim Gradients
#
Z           		1302            
Z2          		759             
Z3          		1928            
Z4          		-132            
Z5          		-165            
Z6          		-1621           
Z7          		4532            
Z8          		10676           
X           		-2182           
XZ          		-1811           
XZ2         		3682            
XZ3         		1634            
XZ4         		62              
XZ5         		1894            
Y           		1052            
YZ          		1047            
YZ2         		-1386           
YZ3         		-288            
YZ4         		1402            
YZ5         		8024            
XY          		170             
XYZ         		-4759           
XYZ2        		496             
XYZ3        		554             
XYZ4        		-919            
XYZ5        		0               
(X2-Y2)     		446             
(X2-Y2)Z    		4679            
(X2-Y2)Z2   		-1317           
(X2-Y2)Z3   		-1126           
(X2-Y2)Z4   		-312            
(X2-Y2)Z5   		0               
X3          		-10467          
X3Z         		-2228           
Y3          		-971            
Y3Z         		-3391           
#
# Lock Parameter
#
FIELD		3268.152
LOCKPHASE		203.900 
LOCKPOWER		-30.000 
LOCKGAIN		122.168 
LOCKDC		-65.900 
LOCKSHIFT		7.240   
LOOPGAIN		-12.000 
LOOPTIME		0.400   
LOOPFILTER		100.000 
#
IEEE64_VERSION_CODE 1
#
# Shim currents 
#
SHIM_SETTING [1 ]  1345.86502832   
SHIM_SETTING [2 ]  -3994.24146293  
SHIM_SETTING [3 ]  -792.63939931   
SHIM_SETTING [4 ]  12352.62058122  
SHIM_SETTING [5 ]  -5862.97635003  
SHIM_SETTING [6 ]  -4730.86410490  
SHIM_SETTING [7 ]  13831.26086122  
SHIM_SETTING [8 ]  3215.80625981   
SHIM_SETTING [9 ]  1754.24417173   
SHIM_SETTING [10]  -1216.33861262  
SHIM_SETTING [11]  0.00000000      
SHIM_SETTING [12]  2419.81600000   
SHIM_SETTING [13]  -4361.47500000  
SHIM_SETTING [14]  -3996.01700000  
SHIM_SETTING [15]  2072.90076606   
SHIM_SETTING [16]  1424.66176606   
SHIM_SETTING [17]  -6700.22900000  
SHIM_SETTING [18]  -2542.70500000  
SHIM_SETTING [19]  624.23117853    
SHIM_SETTING [20]  -4831.96582150  
SHIM_SETTING [21]  2674.25600000   
SHIM_SETTING [22]  -5020.68100000  
SHIM_SETTING [23]  5733.16300000   
SHIM_SETTING [24]  -2288.14200000  
SHIM_SETTING [25]  211.76100000    
SHIM_SETTING [26]  372.67900000    
SHIM_SETTING [27]  -6156.91500000  
SHIM_SETTING [28]  3989.09653211   
SHIM_SETTING [29]  -1233.39000000  
SHIM_SETTING [30]  -214.65400000   
SHIM_SETTING [31]  3126.85900000   
SHIM_SETTING [32]  -3155.47546790  
SHIM_SETTING [33]  -4170.18500000  
SHIM_SETTING [34]  4528.64300000   
SHIM_SETTING [35]  -2979.06600000  
SHIM_SETTING [36]  4430.65900000   
SHIM_SETTING [37]  -6008.06964297  
SHIM_SETTING [38]  10004.48035706  
SHIM_SETTING [39]  -2036.90400000  
SHIM_SETTING [40]  0.00000000      
