# Supplementary material for: Transformation of the Phosphorus Atom in Hexacyclic Polyaromates and Its Impact on Physicochemical Properties
Source: J Org Chem. 2026 May 13;91(20):6884–94. doi: 10.1021/acs.joc.6c00184 (PMC13200189; doi:10.1021/acs.joc.6c00184)
Supplement: Supplementary file 1 [file jo6c00184_si_001.zip › phenanthrene_FID/2/31_P/pdata/1/auditp.txt]

##TITLE= Audit trail, TopSpin 3.5 pl 7
##JCAMPDX= 5.01
##ORIGIN= Bruker BioSpin GmbH
##OWNER= gamos
$$ /opt/topspin3.5pl7/data/gamos/data/smolova/nmr/EM276-fleshka/31/pdata/1/auditp.txt
##AUDIT TRAIL=  $$ (NUMBER, WHEN, WHO, WHERE, PROCESS, VERSION, WHAT)
(   1,<2024-10-17 08:09:28.311 +0200>,<gamos>,<CZC5400LYD>,<go4>,<TopSpin 3.5.7>,
      <created by zg
	started at 2024-10-17 08:08:03.751 +0200,
	POWCHK enabled, PULCHK disabled,
       configuration hash MD5:
       A3 A1 17 D0 55 64 7A B1 3A CB 89 C8 1D 51 79 E2
       data hash MD5: 64K
       D2 F0 29 C1 22 CD D4 13 DC 11 5D 1D 8B 36 12 D2>)
(   2,<2024-10-17 08:09:28.332 +0200>,<gamos>,<CZC5400LYD>,<audit>,<TopSpin 3.5.7>,
      <user comment:
       ICON-NMR User ID: smolova
       data hash MD5: 64K
       D2 F0 29 C1 22 CD D4 13 DC 11 5D 1D 8B 36 12 D2>)
(   3,<2024-10-17 08:09:31.822 +0200>,<gamos>,<CZC5400LYD>,<proc1d>,<TopSpin 3.5.7>,
      <Start of raw data processing
       ef LB = 1 FT_mod = 6 PKNL = 1 SI = 32K 
       data hash MD5: 32K
       3B 6E 5C 93 6E 0C 13 8F DE 80 58 8F 2E 98 41 3D>)
(   4,<2024-10-17 08:09:31.994 +0200>,<gamos>,<CZC5400LYD>,<proc1d>,<TopSpin 3.5.7>,
      <apk 
       data hash MD5: 32K
       02 0F 68 06 2A 2E 9E 8E 88 16 C8 16 4C 23 6B 3A>)
(   5,<2024-10-17 08:09:32.026 +0200>,<gamos>,<CZC5400LYD>,<proc1d>,<TopSpin 3.5.7>,
      <abs ABSG = 5 
       data hash MD5: 32K
       8D BA 03 58 D0 76 F6 1F 57 1B 0F 6F 7F 86 25 C2>)
##END=

$$ hash MD5
$$ D8 2B CB 0C 75 6E 56 0D 62 6D A3 82 CD EF 59 98
