# Supplementary material for: Transformation of the Phosphorus Atom in Hexacyclic Polyaromates and Its Impact on Physicochemical Properties
Source: J Org Chem. 2026 May 13;91(20):6884–94. doi: 10.1021/acs.joc.6c00184 (PMC13200189; doi:10.1021/acs.joc.6c00184)
Supplement: Supplementary file 1 [file jo6c00184_si_001.zip › phenanthrene_FID/2/31_P/pdata/1/intrng]

P 0
415.020791   414.713603
408.631285   408.354816
395.299336   394.992148
376.868070   376.591601
373.704036   373.396848
344.705511   344.367604
336.810785   336.503597
326.642870   326.335682
313.433796   313.065171
303.388756   303.050849
297.029969   296.661344
258.109279   257.802091
256.112559   255.774652
255.129558   254.853089
239.432263   239.094356
237.834886   237.527699
218.543494   218.174869
213.136990   212.768364
211.938957   211.662488
202.416137   202.108949
198.637727   198.391977
194.122067   193.784160
181.220181   180.943712
154.003344   153.726875
145.770712   145.494243
112.225808   111.949339
77.237121   76.929933
73.735181   73.427993
72.414273   72.137804
60.096044   59.758137
58.283636   57.945729
38.039962   37.763493
36.073960   35.766773
35.643897   35.336710
33.862208   33.401427
32.940645   32.572020
31.804050   31.312550
27.226953   26.766171
18.042038   17.765569
0.378742   0.040835
-7.485265   -7.792453
-27.790377   -28.128283
-64.407159   -64.714346
-82.992018   -83.514238
-89.903743   -90.210931
-100.071658   -100.348127
-102.006941   -102.314129
-106.921946   -107.290571
-111.253293   -111.560481
-120.192457   -120.438207
-133.647281   -133.985188
-134.968189   -135.244658
-186.729328   -187.036515
-235.633620   -235.910089
-241.685219   -241.992407
-243.436190   -243.774096
-245.586504   -245.862973
-250.317196   -250.624383
-278.639908   -278.977814
-280.790222   -281.066691
-302.385522   -302.754148
-347.296374   -347.603562
-350.859752   -351.166940
-354.668880   -355.006787
-360.259698   -360.566886
-371.072707   -371.379895
-405.385581   -405.723487
-415.154152   -415.492058
-429.315508   -429.622696
-431.158635   -431.496541
-447.193836   -447.531743
-448.238274   -448.514743
-482.151804   -482.428273
-484.640025   -484.977932
-491.858938   -492.166125
-509.276484   -509.552953
-511.119611   -511.457517
-516.864022   -517.171210
-543.589358   -543.927264
