# Supplementary material for: Transformation of the Phosphorus Atom in Hexacyclic Polyaromates and Its Impact on Physicochemical Properties
Source: J Org Chem. 2026 May 13;91(20):6884–94. doi: 10.1021/acs.joc.6c00184 (PMC13200189; doi:10.1021/acs.joc.6c00184)
Supplement: Supplementary file 1 [file jo6c00184_si_001.zip › phenanthrene_FID/2/31_P/pdata/1/parm.txt]

Current Data Parameters
NAME      EM276-fleshka              
EXPNO                31              
PROCNO                1              

F2 - Acquisition Parameters
Date_          20241017              
Time               8.09 h            
INSTRUM           spect              
PROBHD   Z116098_0449 (              
PULPROG          zgpg30              
TD                65536              
SOLVENT           CDCl3              
NS                   32              
DS                    4              
SWH          163043.484 Hz           
FIDRES         4.975692 Hz           
AQ            0.2009771 sec          
RG               203.67              
DW                3.067 usec         
DE                 6.50 usec         
TE                298.2 K            
D1           2.00000000 sec          
D11          0.03000000 sec          
TD0                   1              
SFO1        161.9674942 MHz          
NUC1                31P              
P1                 8.00 usec         
PLW1        52.25000000 W            
SFO2        400.1316005 MHz          
NUC2                 1H              
CPDPRG[2        waltz16              
PCPD2             90.00 usec         
PLW2        16.00000000 W            
PLW12        0.18777999 W            
PLW13        0.09445100 W            

F2 - Processing parameters
SI                32768              
SF          161.9755930 MHz          
WDW                  EM              
SSB      0              
LB                 1.00 Hz           
GB       0              
PC                 1.40              
