# Supplementary material for: Transformation of the Phosphorus Atom in Hexacyclic Polyaromates and Its Impact on Physicochemical Properties
Source: J Org Chem. 2026 May 13;91(20):6884–94. doi: 10.1021/acs.joc.6c00184 (PMC13200189; doi:10.1021/acs.joc.6c00184)
Supplement: Supplementary file 1 [file jo6c00184_si_001.zip › phenanthrene_FID/2/31_P/pdata/1/peaklist.xml]

<?xml version="1.0" encoding="UTF-8"?>
<PeakList>
  <PeakList1D>
    <PeakList1DHeader creator="gamos" date="2024-10-17T08:09:32.036+02:00" expNo="31" name="EM276-fleshka" owner="" procNo="1" source="/opt/topspin3.5pl7/data/gamos/data/smolova/nmr">
      <PeakPickDetails>F1=453.296387ppm, F2=-553.296509ppm, MI=0.00cm, MAXI=10000.00cm, PC=1.400
      </PeakPickDetails>
    </PeakList1DHeader>
    <Peak1D F1="33.664066" intensity="1.500000e+01" type="0"/>
    <Peak1D F1="31.695545" intensity="1.240196e+00" type="0"/>
  </PeakList1D>
</PeakList>
